# Supplementary material for: Impacts of Dams and Global Warming on Fish Biodiversity in the Indo-Burma Hotspot
Source: PLoS One. 2016 Aug 17;11(8):e0160151. doi: 10.1371/journal.pone.0160151 (PMC4988766; doi:10.1371/journal.pone.0160151)
Supplement: S1 File — (CSV) [file pone.0160151.s006.csv]

species	x	y
Acanthocobitis_botia	99.66258	19.27219
Acanthocobitis_botia	98.36644	17.78086
Acanthocobitis_botia	98.37061	17.75889
Acanthocobitis_botia	99.47934	18.77903
Acanthocobitis_botia	99.48483	18.83153
Acanthocobitis_botia	99.50324	18.81019
Acanthocobitis_botia	99.45561	18.40189
Acanthocobitis_botia	100.4084	19.89428
Acanthopsoides_delphax	104.0988	15.34289
Acanthopsoides_delphax	99.98547	14.96239
Acanthopsoides_delphax	106.9807	13.66463
Acanthopsoides_delphax	104.9923	15.47739
Acanthopsoides_delphax	105.0176	14.69972
Acanthopsoides_delphax	105.4225	14.70178
Acanthopsoides_delphax	104.4034	15.13538
Acanthopsoides_delphax	104.1582	15.33678
Acanthopsoides_delphax	104.0025	15.14557
Acanthopsoides_gracilentus	104.0988	15.34289
Acanthopsoides_gracilentus	104.0288	13.67619
Acanthopsoides_gracilentus	104.7125	15.18083
Acanthopsoides_gracilentus	104.9987	15.34297
Acanthopsoides_gracilentus	105.2859	16.72789
Acanthopsoides_gracilentus	104.7278	15.18047
Acanthopsoides_gracilentus	105.4725	15.34933
Acanthopsoides_gracilentus	105.4725	15.34933
Acanthopsoides_gracilentus	102.2246	19.84197
Acanthopsoides_gracilentus	102.0929	19.64956
Acanthopsoides_gracilentus	102.1219	19.68017
Acanthopsoides_gracilentus	105.3494	15.93556
Acanthopsoides_gracilentus	104.0025	15.14557
Acanthopsoides_gracilentus	105.4161	14.67231
Acanthopsoides_gracilentus	99.58425	15.44539
Acanthopsoides_gracilentus	102.6517	20.60861
Acanthopsoides_gracilentus	102.5268	20.45131
Acanthopsoides_gracilentus	100.4505	19.50042
Acanthopsoides_gracilentus	100.4393	19.38604
Acanthopsoides_gracilentus	100.3295	19.7749
Acanthopsoides_gracilentus	100.4084	19.89428
Acanthopsoides_hapalias	102.7872	18.14214
Acanthopsoides_hapalias	102.8064	18.12686
Acanthopsoides_hapalias	103.0709	18.24517
Acanthopsoides_hapalias	102.8081	18.13056
Acanthopsoides_hapalias	102.8148	18.1375
Acanthopsoides_hapalias	102.8177	18.13347
Acanthopsoides_hapalias	105.244	15.24467
Acanthopsoides_hapalias	105.0317	13.49056
Acanthopsoides_hapalias	106.2169	13.47756
Acanthopsoides_hapalias	106.0619	13.53611
Acanthopsoides_hapalias	105.376	15.79236
Acanthopsoides_hapalias	105.376	15.79236
Acanthopsoides_hapalias	105.463	15.35111
Acanthopsoides_hapalias	106.241	12.39319
Acanthopsoides_hapalias	104.7186	15.17948
Acanthopsoides_hapalias	104.879	15.27614
Acanthopsoides_hapalias	104.955	15.24178
Acanthopsoides_hapalias	104.0288	13.67619
Acanthopsoides_hapalias	104.955	15.24178
Acanthopsoides_hapalias	104.6262	12.17012
Acanthopsoides_hapalias	104.1729	12.17417
Acanthopsoides_hapalias	102.7914	18.13664
Acanthopsoides_hapalias	102.7938	18.13575
Acanthopsoides_hapalias	102.8144	18.13519
Acanthopsoides_hapalias	102.8215	18.14314
Acanthopsoides_hapalias	103.0888	18.14697
Acanthopsoides_hapalias	106.0143	13.54144
Acanthopsoides_hapalias	105.376	15.79236
Acanthopsoides_hapalias	105.2461	16.51489
Acanthopsoides_hapalias	104.759	16.92844
Acanthopsoides_hapalias	106.9807	13.66463
Acanthopsoides_hapalias	106.9807	13.66463
Acanthopsoides_hapalias	105.3727	16.39458
Acanthopsoides_hapalias	105.3728	16.393
Acanthopsoides_hapalias	106.2731	16.67314
Acanthopsoides_hapalias	104.5003	15.30186
Acanthopsoides_hapalias	105.9641	16.27947
Acanthopsoides_hapalias	105.1035	14.43378
Acanthopsoides_hapalias	105.154	14.68722
Acanthopsoides_hapalias	105.1923	15.30614
Acanthopsoides_hapalias	105.2219	15.26492
Acanthopsoides_hapalias	105.2246	15.2585
Acanthopsoides_hapalias	104.7278	15.18047
Acanthopsoides_hapalias	104.7432	12.11472
Acanthopsoides_hapalias	105.2554	15.14814
Acanthopsoides_hapalias	105.4225	14.70178
Acanthopsoides_hapalias	105.2983	16.74336
Acanthopsoides_hapalias	105.2276	16.70917
Acanthopsoides_hapalias	105.2959	16.70869
Acanthopsoides_hapalias	106.2744	16.67342
Acanthopsoides_hapalias	104.6672	15.14385
Acanthopsoides_hapalias	104.7278	15.18047
Acanthopsoides_hapalias	105.5622	15.31875
Acanthopsoides_hapalias	105.4725	15.34933
Acanthopsoides_hapalias	105.5182	15.31923
Acanthopsoides_hapalias	104.7184	15.17983
Acanthopsoides_hapalias	102.8396	13.21269
Acanthopsoides_hapalias	102.8396	13.21519
Acanthopsoides_hapalias	103.8805	13.40811
Acanthopsoides_hapalias	104.4034	15.13538
Acanthopsoides_hapalias	104.0257	13.67911
Acanthopsoides_hapalias	104.5866	15.14028
Acanthopsoides_hapalias	103.4118	13.58594
Acanthopsoides_hapalias	104.0294	15.13873
Acanthopsoides_hapalias	104.0025	15.14557
Acanthopsoides_hapalias	104.4423	15.81155
Acanthopsoides_hapalias	105.2885	11.2885
Acanthopsoides_hapalias	105.2727	11.21275
Acanthopsoides_hapalias	105.4898	15.30792
Acanthopsoides_hapalias	105.3865	14.77747
Acanthopsoides_hapalias	106.0134	13.54475
Acanthopsoides_hapalias	106.241	12.39319
Acanthopsoides_hapalias	102.4423	20.59481
Acanthopsoides_hapalias	102.4598	20.63656
Acanthopsoides_hapalias	105.5112	15.32044
Acanthopsoides_hapalias	105.4655	15.34906
Acanthopsoides_hapalias	105.3658	14.63161
Acanthopsoides_hapalias	105.5858	15.42019
Acanthopsoides_hapalias	105.0604	11.11239
Acanthopsoides_hapalias	99.62328	15.37053
Acanthopsoides_hapalias	104.7163	15.18622
Acanthopsoides_hapalias	104.7178	15.18797
Acanthopsoides_hapalias	104.718	15.18981
Acanthopsoides_hapalias	106.1689	13.56472
Acanthopsoides_hapalias	106.9483	13.6025
Acanthopsoides_hapalias	104.4083	12.35692
Acanthopsoides_hapalias	103.7611	11.24952
Acanthopsoides_hapalias	103.9617	13.59526
Acantopsis_sp_large_spot	105.4956	15.30694
Acantopsis_sp_large_spot	105.5232	15.31811
Acantopsis_sp_large_spot	105.376	15.79236
Acantopsis_sp_large_spot	105.463	15.35111
Acantopsis_sp_large_spot	106.241	12.39319
Acantopsis_sp_large_spot	104.8653	15.20775
Acantopsis_sp_large_spot	104.8905	15.23542
Acantopsis_sp_large_spot	104.0988	15.34289
Acantopsis_sp_large_spot	104.7059	15.13131
Acantopsis_sp_large_spot	104.8328	15.21008
Acantopsis_sp_large_spot	104.8389	15.21733
Acantopsis_sp_large_spot	104.955	15.24178
Acantopsis_sp_large_spot	103.4231	13.55366
Acantopsis_sp_large_spot	104.0288	13.67619
Acantopsis_sp_large_spot	104.7061	15.13128
Acantopsis_sp_large_spot	104.6262	12.17012
Acantopsis_sp_large_spot	104.7125	15.18083
Acantopsis_sp_large_spot	104.1729	12.17417
Acantopsis_sp_large_spot	104.405	12.10352
Acantopsis_sp_large_spot	102.7938	18.13575
Acantopsis_sp_large_spot	102.8144	18.13519
Acantopsis_sp_large_spot	103.073	18.17692
Acantopsis_sp_large_spot	105.376	15.79236
Acantopsis_sp_large_spot	104.7626	16.64222
Acantopsis_sp_large_spot	105.2047	16.45256
Acantopsis_sp_large_spot	104.0682	12.63304
Acantopsis_sp_large_spot	100.4086	14.87014
Acantopsis_sp_large_spot	104.9127	12.96684
Acantopsis_sp_large_spot	104.5396	12.945
Acantopsis_sp_large_spot	105.0063	12.78306
Acantopsis_sp_large_spot	105.0229	12.49864
Acantopsis_sp_large_spot	105.0319	15.27153
Acantopsis_sp_large_spot	105.0176	14.69972
Acantopsis_sp_large_spot	104.7278	15.18047
Acantopsis_sp_large_spot	104.9194	11.61958
Acantopsis_sp_large_spot	105.2092	15.29289
Acantopsis_sp_large_spot	104.7278	15.18047
Acantopsis_sp_large_spot	104.6706	12.32156
Acantopsis_sp_large_spot	104.8492	11.67558
Acantopsis_sp_large_spot	104.6672	15.14385
Acantopsis_sp_large_spot	105.4725	15.34933
Acantopsis_sp_large_spot	102.8396	13.21519
Acantopsis_sp_large_spot	103.6053	18.42808
Acantopsis_sp_large_spot	103.6068	18.42022
Acantopsis_sp_large_spot	103.6364	18.44678
Acantopsis_sp_large_spot	104.3039	15.24417
Acantopsis_sp_large_spot	103.4118	13.58594
Acantopsis_sp_large_spot	104.1024	15.34142
Acantopsis_sp_large_spot	105.062	10.98278
Acantopsis_sp_large_spot	104.0294	15.13873
Acantopsis_sp_large_spot	104.4466	14.64831
Acantopsis_sp_large_spot	104.699	14.68936
Acantopsis_sp_large_spot	105.2794	11.30328
Acantopsis_sp_large_spot	105.0655	11.0365
Acantopsis_sp_large_spot	105.076	10.962
Acantopsis_sp_large_spot	105.4913	15.31781
Acantopsis_sp_large_spot	103.7961	14.68103
Acantopsis_sp_large_spot	103.8085	14.74144
Acantopsis_sp_large_spot	103.874	13.39209
Acantopsis_sp_large_spot	106.2408	12.39361
Acantopsis_sp_large_spot	104.4083	12.35692
Acantopsis_sp_small_spot	105.4956	15.30694
Acantopsis_sp_small_spot	104.9199	11.61753
Acantopsis_sp_small_spot	104.9199	11.61753
Acantopsis_sp_small_spot	105.1864	10.89915
Acantopsis_sp_small_spot	105.4411	10.39683
Acantopsis_sp_small_spot	105.376	15.79236
Acantopsis_sp_small_spot	104.0988	15.34289
Acantopsis_sp_small_spot	104.8389	15.21733
Acantopsis_sp_small_spot	103.4231	13.55366
Acantopsis_sp_small_spot	100.099	15.31789
Acantopsis_sp_small_spot	100.067	15.21894
Acantopsis_sp_small_spot	100.0799	15.36458
Acantopsis_sp_small_spot	100.1079	15.32889
Acantopsis_sp_small_spot	100.149	15.14842
Acantopsis_sp_small_spot	104.1729	12.17417
Acantopsis_sp_small_spot	104.405	12.10352
Acantopsis_sp_small_spot	104.7432	12.11472
Acantopsis_sp_small_spot	106.0143	13.54144
Acantopsis_sp_small_spot	105.376	15.79236
Acantopsis_sp_small_spot	105.387	15.82261
Acantopsis_sp_small_spot	105.2461	16.51489
Acantopsis_sp_small_spot	104.7571	16.93164
Acantopsis_sp_small_spot	106.9807	13.66463
Acantopsis_sp_small_spot	105.1976	16.51739
Acantopsis_sp_small_spot	104.0682	12.63304
Acantopsis_sp_small_spot	104.5626	12.93806
Acantopsis_sp_small_spot	104.9127	12.96684
Acantopsis_sp_small_spot	104.5003	15.30186
Acantopsis_sp_small_spot	102.8701	13.25618
Acantopsis_sp_small_spot	102.5519	12.86335
Acantopsis_sp_small_spot	105.2912	16.28225
Acantopsis_sp_small_spot	105.3686	16.14917
Acantopsis_sp_small_spot	105.3697	16.147
Acantopsis_sp_small_spot	105.4024	16.10719
Acantopsis_sp_small_spot	105.4835	16.00028
Acantopsis_sp_small_spot	105.4273	15.99225
Acantopsis_sp_small_spot	105.4316	16.00347
Acantopsis_sp_small_spot	105.4832	16.00131
Acantopsis_sp_small_spot	105.0063	12.78306
Acantopsis_sp_small_spot	105.0229	12.49156
Acantopsis_sp_small_spot	105.0932	14.89875
Acantopsis_sp_small_spot	105.062	10.98278
Acantopsis_sp_small_spot	105.376	15.79236
Acantopsis_sp_small_spot	105.46	14.92008
Acantopsis_sp_small_spot	104.6706	12.32156
Acantopsis_sp_small_spot	105.2972	16.74411
Acantopsis_sp_small_spot	106.2744	16.67342
Acantopsis_sp_small_spot	104.7278	15.18047
Acantopsis_sp_small_spot	105.4725	15.34933
Acantopsis_sp_small_spot	104.7184	15.17983
Acantopsis_sp_small_spot	102.8396	13.21519
Acantopsis_sp_small_spot	102.8477	13.21269
Acantopsis_sp_small_spot	102.8896	12.76669
Acantopsis_sp_small_spot	103.6068	18.42022
Acantopsis_sp_small_spot	103.7402	18.55906
Acantopsis_sp_small_spot	104.1582	15.33678
Acantopsis_sp_small_spot	104.4616	15.3094
Acantopsis_sp_small_spot	104.5866	15.14028
Acantopsis_sp_small_spot	103.4118	13.58594
Acantopsis_sp_small_spot	104.5154	15.31872
Acantopsis_sp_small_spot	105.4898	15.30792
Acantopsis_sp_small_spot	104.0294	15.13873
Acantopsis_sp_small_spot	105.2885	11.2885
Acantopsis_sp_small_spot	105.2986	11.32797
Acantopsis_sp_small_spot	105.3288	11.24006
Acantopsis_sp_small_spot	105.2727	11.21275
Acantopsis_sp_small_spot	105.2836	11.20583
Acantopsis_sp_small_spot	104.6936	14.68033
Acantopsis_sp_small_spot	104.699	14.68936
Acantopsis_sp_small_spot	104.9199	11.61753
Acantopsis_sp_small_spot	105.2666	15.22839
Acantopsis_sp_small_spot	104.8492	11.67558
Acantopsis_sp_small_spot	105.8367	15.07308
Acantopsis_sp_small_spot	106.0134	13.54475
Acantopsis_sp_small_spot	105.5645	15.40392
Acantopsis_sp_small_spot	105.5663	15.40381
Acantopsis_sp_small_spot	105.076	10.962
Acantopsis_sp_small_spot	103.8084	12.48672
Acantopsis_sp_small_spot	104.7178	15.18797
Acantopsis_sp_small_spot	104.718	15.18981
Acantopsis_sp_small_spot	104.7182	15.19042
Acantopsis_sp_small_spot	105.4913	15.31781
Acantopsis_sp_small_spot	106.1689	13.56472
Acantopsis_sp_small_spot	104.4083	12.35692
Acantopsis_sp_small_spot	103.8545	13.34781
Acantopsis_sp_small_spot	103.9617	13.59526
Acantopsis_sp_stripe	102.8081	18.13056
Acantopsis_sp_stripe	105.244	15.24467
Acantopsis_sp_stripe	105.244	15.24467
Acantopsis_sp_stripe	105.4909	10.68645
Acantopsis_sp_stripe	104.9199	11.61753
Acantopsis_sp_stripe	105.3356	10.5036
Acantopsis_sp_stripe	105.4411	10.39683
Acantopsis_sp_stripe	105.463	15.35111
Acantopsis_sp_stripe	104.0988	15.34289
Acantopsis_sp_stripe	104.955	15.24178
Acantopsis_sp_stripe	104.7125	15.18083
Acantopsis_sp_stripe	104.405	12.10352
Acantopsis_sp_stripe	104.7432	12.11472
Acantopsis_sp_stripe	104.9987	15.34297
Acantopsis_sp_stripe	100.4086	14.87014
Acantopsis_sp_stripe	104.5626	12.93806
Acantopsis_sp_stripe	104.8237	12.78721
Acantopsis_sp_stripe	105.062	10.98278
Acantopsis_sp_stripe	105.0806	10.95969
Acantopsis_sp_stripe	105.0604	11.10969
Acantopsis_sp_stripe	104.7278	15.18047
Acantopsis_sp_stripe	104.9194	11.61958
Acantopsis_sp_stripe	104.9204	11.61767
Acantopsis_sp_stripe	104.9194	11.61958
Acantopsis_sp_stripe	105.4901	15.30786
Acantopsis_sp_stripe	104.8492	11.67558
Acantopsis_sp_stripe	104.8492	11.67558
Acantopsis_sp_stripe	102.8396	13.21519
Acantopsis_sp_stripe	103.6364	18.44678
Acantopsis_sp_stripe	104.4616	15.3094
Acantopsis_sp_stripe	104.5866	15.14028
Acantopsis_sp_stripe	105.3494	15.93556
Acantopsis_sp_stripe	104.1024	15.34142
Acantopsis_sp_stripe	105.062	10.98278
Acantopsis_sp_stripe	104.4423	15.81155
Acantopsis_sp_stripe	104.0528	14.64247
Acantopsis_sp_stripe	104.1964	14.64853
Acantopsis_sp_stripe	104.4466	14.64831
Acantopsis_sp_stripe	105.2794	11.30328
Acantopsis_sp_stripe	105.2734	11.21797
Acantopsis_sp_stripe	104.8492	11.67558
Acantopsis_sp_stripe	106.0134	13.54475
Acantopsis_sp_stripe	103.8084	12.48672
Acentrogobius_viridipunctatus	100.7314	13.50589
Acentrogobius_viridipunctatus	100.4226	13.52758
Acentrogobius_viridipunctatus	100.4461	13.5415
Acentrogobius_viridipunctatus	106.5343	9.745555
Acentrogobius_viridipunctatus	106.1994	9.494728
Acentrogobius_viridipunctatus	105.0144	8.906
Acentrogobius_viridipunctatus	105.2103	9.464083
Acentrogobius_viridipunctatus	106.5106	9.605833
Acentrogobius_viridipunctatus	106.5261	9.731667
Acentrogobius_viridipunctatus	106.5372	9.746667
Acentrogobius_viridipunctatus	100.2695	13.50686
Acentrogobius_viridipunctatus	100.3841	13.50001
Acentrogobius_viridipunctatus	105.154	9.087083
Acentrogobius_viridipunctatus	105.1566	9.097117
Acentrogobius_viridipunctatus	105.1639	9.0589
Acentrogobius_viridipunctatus	105.0601	9.143183
Acentrogobius_viridipunctatus	104.8537	9.339863
Acentrogobius_viridipunctatus	104.8666	9.364983
Achiroides_melanorhijnchus	104.9194	11.61958
Achiroides_melanorhijnchus	104.9194	11.61958
Achiroides_melanorhijnchus	104.9204	11.61767
Achiroides_melanorhijnchus	104.9199	11.61753
Achiroides_melanorhijnchus	105.7956	10.03278
Achiroides_melanorhijnchus	105.2727	11.21275
Achiroides_melanorhijnchus	104.8492	11.67558
Achiroides_melanorhijnchus	105.0655	11.0365
Akysis_ephippifer	104.5396	12.945
Akysis_ephippifer	106.9896	13.47514
Akysis_ephippifer	102.8896	12.76669
Akysis_ephippifer	104.4083	12.35692
Akysis_ephippifer	103.9617	13.59526
Akysis_varius	105.376	15.79236
Akysis_varius	104.7125	15.18083
Akysis_varius	104.6262	12.17012
Akysis_varius	102.7914	18.13664
Akysis_varius	102.8144	18.13519
Akysis_varius	102.8159	18.13503
Akysis_varius	102.817	18.13394
Akysis_varius	102.8215	18.14314
Akysis_varius	102.8532	18.16425
Akysis_varius	106.0253	12.59386
Akysis_varius	105.2461	16.51489
Akysis_varius	105.2047	16.45256
Akysis_varius	105.2276	16.70917
Akysis_varius	104.7184	15.17983
Akysis_varius	103.6053	18.42808
Akysis_varius	103.6068	18.42022
Akysis_varius	103.6364	18.44678
Akysis_varius	103.7402	18.55906
Akysis_varius	103.4118	13.58594
Akysis_varius	104.0025	15.14557
Akysis_varius	104.022	15.04792
Akysis_varius	104.7163	15.18622
Akysis_varius	104.7178	15.18797
Akysis_varius	104.718	15.18981
Akysis_varius	106.2408	12.39361
Ambassis_vachellii	106.7085	10.20168
Ambassis_vachellii	100.5724	13.56536
Ambassis_vachellii	100.5873	13.68447
Ambassis_vachellii	100.5402	13.64308
Ambassis_vachellii	100.6368	13.52513
Ambassis_vachellii	100.7314	13.50589
Ambassis_vachellii	100.4226	13.52758
Ambassis_vachellii	100.4461	13.5415
Ambassis_vachellii	100.5402	13.64308
Ambassis_vachellii	106.5343	9.745555
Ambassis_vachellii	106.5179	9.613114
Ambassis_vachellii	106.1372	9.617789
Ambassis_vachellii	106.2155	9.531577
Ambassis_vachellii	105.0144	8.906
Ambassis_vachellii	105.9333	9.297333
Ambassis_vachellii	106.6642	10.05239
Ambassis_vachellii	106.7645	10.14931
Ambassis_vachellii	106.2241	9.530099
Ambassis_vachellii	106.0111	9.3775
Ambassis_vachellii	105.415	9.053889
Ambassis_vachellii	105.2331	9.239167
Ambassis_vachellii	105.3922	9.245
Ambassis_vachellii	105.4069	9.233611
Ambassis_vachellii	100.2695	13.50686
Ambassis_vachellii	100.3841	13.50001
Ambassis_vachellii	105.1639	9.0589
Ambassis_vachellii	105.0407	9.118717
Ambassis_vachellii	105.0808	9.165533
Ambassis_vachellii	106.257	10.06205
Ambassis_vachellii	104.5189	10.43145
Ambassis_vachellii	103.1278	11.565
Amblypharyngodon_chulabhornae	100.4003	14.03475
Amblypharyngodon_chulabhornae	100.8161	13.95
Amblypharyngodon_chulabhornae	102.4285	18.25297
Amblypharyngodon_chulabhornae	100.4322	13.94581
Amblypharyngodon_chulabhornae	100.468	13.95244
Amblypharyngodon_chulabhornae	100.4973	13.94789
Amblypharyngodon_chulabhornae	100.3678	13.97894
Amblypharyngodon_chulabhornae	100.4131	13.93767
Amblypharyngodon_chulabhornae	100.3059	14.32089
Amblypharyngodon_chulabhornae	100.3487	14.32275
Amblypharyngodon_chulabhornae	100.3894	14.31608
Amblypharyngodon_chulabhornae	100.5338	14.57494
Amblypharyngodon_chulabhornae	105.5367	10.55083
Amblypharyngodon_chulabhornae	106.0439	12.305
Amblypharyngodon_chulabhornae	106.0619	13.53611
Amblypharyngodon_chulabhornae	100.3997	14.40144
Amblypharyngodon_chulabhornae	100.4053	14.35364
Amblypharyngodon_chulabhornae	100.5764	14.46408
Amblypharyngodon_chulabhornae	100.7316	14.20394
Amblypharyngodon_chulabhornae	100.7697	13.90747
Amblypharyngodon_chulabhornae	104.8653	15.20775
Amblypharyngodon_chulabhornae	104.0988	15.34289
Amblypharyngodon_chulabhornae	104.5824	15.13928
Amblypharyngodon_chulabhornae	104.7066	15.17889
Amblypharyngodon_chulabhornae	104.8328	15.21008
Amblypharyngodon_chulabhornae	104.8356	15.17719
Amblypharyngodon_chulabhornae	100.0799	15.35625
Amblypharyngodon_chulabhornae	100.5412	15.32889
Amblypharyngodon_chulabhornae	100.0492	14.98508
Amblypharyngodon_chulabhornae	104.8538	15.05692
Amblypharyngodon_chulabhornae	104.8696	15.11739
Amblypharyngodon_chulabhornae	99.78564	15.32464
Amblypharyngodon_chulabhornae	99.81503	15.28067
Amblypharyngodon_chulabhornae	99.81036	15.00278
Amblypharyngodon_chulabhornae	100.8273	15.21497
Amblypharyngodon_chulabhornae	100.8657	15.17025
Amblypharyngodon_chulabhornae	100.7116	15.09319
Amblypharyngodon_chulabhornae	102.817	18.13394
Amblypharyngodon_chulabhornae	103.0504	18.16544
Amblypharyngodon_chulabhornae	100.5831	13.68942
Amblypharyngodon_chulabhornae	100.7308	13.50683
Amblypharyngodon_chulabhornae	106.5307	10.01271
Amblypharyngodon_chulabhornae	106.0236	12.5639
Amblypharyngodon_chulabhornae	100.7423	13.71336
Amblypharyngodon_chulabhornae	103.0611	18.18061
Amblypharyngodon_chulabhornae	100.4623	14.464
Amblypharyngodon_chulabhornae	100.265	14.60439
Amblypharyngodon_chulabhornae	104.9923	15.47739
Amblypharyngodon_chulabhornae	104.9923	15.47739
Amblypharyngodon_chulabhornae	104.6209	15.31581
Amblypharyngodon_chulabhornae	103.9676	12.5246
Amblypharyngodon_chulabhornae	103.8078	12.4078
Amblypharyngodon_chulabhornae	104.8846	15.53931
Amblypharyngodon_chulabhornae	104.8972	15.47081
Amblypharyngodon_chulabhornae	104.5626	12.93806
Amblypharyngodon_chulabhornae	104.8237	12.78721
Amblypharyngodon_chulabhornae	104.9338	15.60842
Amblypharyngodon_chulabhornae	104.934	15.36994
Amblypharyngodon_chulabhornae	104.9721	15.72736
Amblypharyngodon_chulabhornae	100.3435	14.88342
Amblypharyngodon_chulabhornae	104.5053	15.55892
Amblypharyngodon_chulabhornae	104.5439	15.28539
Amblypharyngodon_chulabhornae	104.5512	15.34567
Amblypharyngodon_chulabhornae	104.6581	15.38197
Amblypharyngodon_chulabhornae	102.8701	13.25618
Amblypharyngodon_chulabhornae	100.189	15.16714
Amblypharyngodon_chulabhornae	104.9789	15.55003
Amblypharyngodon_chulabhornae	104.669	15.64247
Amblypharyngodon_chulabhornae	100.5657	14.78675
Amblypharyngodon_chulabhornae	100.5863	14.81142
Amblypharyngodon_chulabhornae	105.1762	15.23943
Amblypharyngodon_chulabhornae	104.9635	15.02011
Amblypharyngodon_chulabhornae	104.0028	15.10875
Amblypharyngodon_chulabhornae	104.9798	15.06703
Amblypharyngodon_chulabhornae	105.1001	14.89617
Amblypharyngodon_chulabhornae	105.1639	14.94553
Amblypharyngodon_chulabhornae	105.1746	14.83864
Amblypharyngodon_chulabhornae	105.206	14.83608
Amblypharyngodon_chulabhornae	104.8689	14.80406
Amblypharyngodon_chulabhornae	104.8736	14.78625
Amblypharyngodon_chulabhornae	104.8793	14.81703
Amblypharyngodon_chulabhornae	104.8857	14.81328
Amblypharyngodon_chulabhornae	104.9182	14.76575
Amblypharyngodon_chulabhornae	104.9948	14.83644
Amblypharyngodon_chulabhornae	105.0821	10.96228
Amblypharyngodon_chulabhornae	105.097	14.78075
Amblypharyngodon_chulabhornae	105.1022	14.7015
Amblypharyngodon_chulabhornae	104.9194	11.61958
Amblypharyngodon_chulabhornae	105.2092	15.29289
Amblypharyngodon_chulabhornae	105.2219	15.26492
Amblypharyngodon_chulabhornae	105.2246	15.2585
Amblypharyngodon_chulabhornae	105.4124	14.84325
Amblypharyngodon_chulabhornae	100.2183	13.72325
Amblypharyngodon_chulabhornae	100.2914	13.78317
Amblypharyngodon_chulabhornae	100.1558	13.60717
Amblypharyngodon_chulabhornae	100.2963	13.80628
Amblypharyngodon_chulabhornae	100.462	15.61008
Amblypharyngodon_chulabhornae	100.5011	15.635
Amblypharyngodon_chulabhornae	100.5207	15.64689
Amblypharyngodon_chulabhornae	104.8728	15.11478
Amblypharyngodon_chulabhornae	100.2989	15.253
Amblypharyngodon_chulabhornae	100.659	15.52503
Amblypharyngodon_chulabhornae	100.6628	15.59514
Amblypharyngodon_chulabhornae	103.7017	18.34703
Amblypharyngodon_chulabhornae	104.4568	15.09878
Amblypharyngodon_chulabhornae	104.5063	15.13018
Amblypharyngodon_chulabhornae	103.4118	13.58594
Amblypharyngodon_chulabhornae	104.1298	15.41238
Amblypharyngodon_chulabhornae	104.3265	15.21938
Amblypharyngodon_chulabhornae	105.3618	15.8739
Amblypharyngodon_chulabhornae	100.2709	14.32436
Amblypharyngodon_chulabhornae	104.4405	14.87572
Amblypharyngodon_chulabhornae	104.5581	14.97827
Amblypharyngodon_chulabhornae	104.5691	14.70757
Amblypharyngodon_chulabhornae	104.5741	15.06772
Amblypharyngodon_chulabhornae	104.6823	14.743
Amblypharyngodon_chulabhornae	104.6197	14.6217
Amblypharyngodon_chulabhornae	104.6383	15.00732
Amblypharyngodon_chulabhornae	104.6593	14.9947
Amblypharyngodon_chulabhornae	104.6618	14.87972
Amblypharyngodon_chulabhornae	104.6686	14.77265
Amblypharyngodon_chulabhornae	105.8156	11.11175
Amblypharyngodon_chulabhornae	105.8223	11.04219
Amblypharyngodon_chulabhornae	105.8419	11.05372
Amblypharyngodon_chulabhornae	104.3129	15.74182
Amblypharyngodon_chulabhornae	104.3305	15.80243
Amblypharyngodon_chulabhornae	104.3407	15.8122
Amblypharyngodon_chulabhornae	104.397	15.90517
Amblypharyngodon_chulabhornae	104.4423	15.81155
Amblypharyngodon_chulabhornae	104.6142	16.1281
Amblypharyngodon_chulabhornae	104.5828	11.04342
Amblypharyngodon_chulabhornae	100.0021	14.76753
Amblypharyngodon_chulabhornae	100.0061	14.76008
Amblypharyngodon_chulabhornae	99.86153	14.76697
Amblypharyngodon_chulabhornae	99.88947	14.77289
Amblypharyngodon_chulabhornae	99.92475	14.77669
Amblypharyngodon_chulabhornae	100.0151	14.62361
Amblypharyngodon_chulabhornae	100.1512	14.60822
Amblypharyngodon_chulabhornae	106.0003	9.453889
Amblypharyngodon_chulabhornae	105.2986	11.32797
Amblypharyngodon_chulabhornae	104.1163	14.63892
Amblypharyngodon_chulabhornae	104.1964	14.64853
Amblypharyngodon_chulabhornae	104.4374	14.67547
Amblypharyngodon_chulabhornae	105.4069	9.233611
Amblypharyngodon_chulabhornae	105.7094	9.495833
Amblypharyngodon_chulabhornae	106.9991	13.77739
Amblypharyngodon_chulabhornae	105.2771	15.15725
Amblypharyngodon_chulabhornae	105.285	14.78464
Amblypharyngodon_chulabhornae	105.3814	14.70264
Amblypharyngodon_chulabhornae	99.86442	15.64533
Amblypharyngodon_chulabhornae	104.9157	15.102
Amblypharyngodon_chulabhornae	99.86783	15.64528
Amblypharyngodon_chulabhornae	99.86978	15.64408
Amblypharyngodon_chulabhornae	100.4177	15.30656
Amblypharyngodon_chulabhornae	105.9865	10.0384
Amblypharyngodon_chulabhornae	105.9586	9.932017
Amblypharyngodon_chulabhornae	106.6243	10.45742
Amblypharyngodon_chulabhornae	103.9958	14.58331
Amblypharyngodon_chulabhornae	103.8085	14.74144
Amblypharyngodon_chulabhornae	103.8639	10.83389
Amblypharyngodon_chulabhornae	99.34967	20.04386
Amblypharyngodon_chulabhornae	104.7432	12.11472
Amblypharyngodon_chulabhornae	100.0419	19.2915
Amblyrhynchichthys_micracanthus	100.568	14.30439
Amblyrhynchichthys_micracanthus	105.244	15.24467
Amblyrhynchichthys_micracanthus	100.4689	13.82206
Amblyrhynchichthys_micracanthus	105.244	15.24467
Amblyrhynchichthys_micracanthus	105.4909	10.68645
Amblyrhynchichthys_micracanthus	105.5367	10.55083
Amblyrhynchichthys_micracanthus	106.0439	12.305
Amblyrhynchichthys_micracanthus	100.7668	14.43078
Amblyrhynchichthys_micracanthus	100.0757	15.29094
Amblyrhynchichthys_micracanthus	100.099	15.31789
Amblyrhynchichthys_micracanthus	100.067	15.21894
Amblyrhynchichthys_micracanthus	100.14	15.04597
Amblyrhynchichthys_micracanthus	100.1621	15.04467
Amblyrhynchichthys_micracanthus	99.98547	14.96239
Amblyrhynchichthys_micracanthus	100.116	14.57658
Amblyrhynchichthys_micracanthus	100.4683	14.59269
Amblyrhynchichthys_micracanthus	100.443	14.71375
Amblyrhynchichthys_micracanthus	100.2575	14.7715
Amblyrhynchichthys_micracanthus	104.5626	12.93806
Amblyrhynchichthys_micracanthus	100.274	15.10039
Amblyrhynchichthys_micracanthus	100.5657	14.78675
Amblyrhynchichthys_micracanthus	105.0063	12.78306
Amblyrhynchichthys_micracanthus	105.062	10.98278
Amblyrhynchichthys_micracanthus	99.95183	13.99572
Amblyrhynchichthys_micracanthus	105.0806	10.95969
Amblyrhynchichthys_micracanthus	105.0604	11.10969
Amblyrhynchichthys_micracanthus	105.2747	11.23678
Amblyrhynchichthys_micracanthus	105.2747	11.24439
Amblyrhynchichthys_micracanthus	104.8492	11.67558
Amblyrhynchichthys_micracanthus	104.9199	11.61753
Amblyrhynchichthys_micracanthus	100.6001	14.75694
Amblyrhynchichthys_micracanthus	100.0991	15.50158
Amblyrhynchichthys_micracanthus	100.2784	15.24986
Amblyrhynchichthys_micracanthus	103.7639	13.21581
Amblyrhynchichthys_micracanthus	104.8492	11.67558
Amblyrhynchichthys_micracanthus	104.8492	11.67558
Amblyrhynchichthys_micracanthus	105.4913	15.31781
Amblyrhynchichthys_truncatus	104.9199	11.61753
Amblyrhynchichthys_truncatus	104.9199	11.61753
Amblyrhynchichthys_truncatus	98.61222	18.19789
Amblyrhynchichthys_truncatus	98.63989	18.18617
Amblyrhynchichthys_truncatus	98.62836	18.16425
Amblyrhynchichthys_truncatus	98.63281	18.20806
Amblyrhynchichthys_truncatus	98.57795	18.21876
Amblyrhynchichthys_truncatus	98.61222	18.19789
Amblyrhynchichthys_truncatus	98.62466	18.19587
Amblyrhynchichthys_truncatus	98.63281	18.20639
Amblyrhynchichthys_truncatus	98.63404	18.18889
Anabas_testudineus	103.0926	18.15169
Anabas_testudineus	100.8161	13.95
Anabas_testudineus	100.8221	13.95
Anabas_testudineus	100.5364	14.28747
Anabas_testudineus	100.3191	13.99264
Anabas_testudineus	100.3551	13.96169
Anabas_testudineus	100.3779	13.96467
Anabas_testudineus	100.3678	13.97894
Anabas_testudineus	100.3059	14.32089
Anabas_testudineus	100.3894	14.31608
Anabas_testudineus	105.4909	10.68645
Anabas_testudineus	106.0244	12.56833
Anabas_testudineus	100.5764	14.46408
Anabas_testudineus	105.376	15.79236
Anabas_testudineus	100.8634	13.87464
Anabas_testudineus	100.7368	14.44028
Anabas_testudineus	104.9798	15.38656
Anabas_testudineus	105.0113	15.34208
Anabas_testudineus	104.9801	15.26697
Anabas_testudineus	104.7066	15.17889
Anabas_testudineus	104.7125	15.18083
Anabas_testudineus	103.4231	13.55366
Anabas_testudineus	100.0193	14.99003
Anabas_testudineus	99.86667	14.98994
Anabas_testudineus	100.7146	15.095
Anabas_testudineus	100.8273	15.21497
Anabas_testudineus	100.8614	15.17403
Anabas_testudineus	100.8657	15.17025
Anabas_testudineus	105.4031	15.37164
Anabas_testudineus	105.4306	15.58464
Anabas_testudineus	104.977	15.54658
Anabas_testudineus	105.376	15.79236
Anabas_testudineus	100.3633	13.76106
Anabas_testudineus	106.5307	10.01271
Anabas_testudineus	102.7734	18.14856
Anabas_testudineus	102.7758	18.1485
Anabas_testudineus	106.0236	12.5639
Anabas_testudineus	100.7001	13.68017
Anabas_testudineus	100.7423	13.71336
Anabas_testudineus	103.0919	18.16783
Anabas_testudineus	103.061	18.18008
Anabas_testudineus	100.4477	14.58514
Anabas_testudineus	100.265	14.60439
Anabas_testudineus	100.3857	14.60992
Anabas_testudineus	100.3221	14.58194
Anabas_testudineus	106.9855	13.74582
Anabas_testudineus	105.0115	15.34194
Anabas_testudineus	105.0205	15.43272
Anabas_testudineus	105.113	15.39647
Anabas_testudineus	105.2361	16.33086
Anabas_testudineus	105.3727	16.39458
Anabas_testudineus	105.3728	16.393
Anabas_testudineus	104.6706	12.25489
Anabas_testudineus	105.0205	15.43272
Anabas_testudineus	103.9676	12.5246
Anabas_testudineus	103.8078	12.4078
Anabas_testudineus	100.306	14.79931
Anabas_testudineus	100.3424	14.80558
Anabas_testudineus	104.8972	15.47081
Anabas_testudineus	104.9064	15.47519
Anabas_testudineus	106.4771	9.563303
Anabas_testudineus	106.5179	9.613114
Anabas_testudineus	106.1372	9.617789
Anabas_testudineus	106.2155	9.531577
Anabas_testudineus	104.0056	15.62239
Anabas_testudineus	100.3347	14.94175
Anabas_testudineus	100.3435	14.88342
Anabas_testudineus	98.56639	18.84794
Anabas_testudineus	100.1894	15.00033
Anabas_testudineus	105.0666	15.77397
Anabas_testudineus	105.1222	15.78308
Anabas_testudineus	105.1286	15.81247
Anabas_testudineus	104.669	15.64247
Anabas_testudineus	105.2871	16.26517
Anabas_testudineus	100.5011	14.80953
Anabas_testudineus	105.4835	16.00028
Anabas_testudineus	105.5933	10.13128
Anabas_testudineus	105.4435	10.27668
Anabas_testudineus	105.5513	10.19633
Anabas_testudineus	104.8995	14.93367
Anabas_testudineus	104.9325	14.92822
Anabas_testudineus	105.0091	14.95236
Anabas_testudineus	105.2071	10.03638
Anabas_testudineus	104.0028	15.10875
Anabas_testudineus	104.9489	15.03989
Anabas_testudineus	104.9798	15.06703
Anabas_testudineus	105.3355	9.746
Anabas_testudineus	105.1746	14.83864
Anabas_testudineus	105.206	14.83608
Anabas_testudineus	104.8736	14.78625
Anabas_testudineus	100.0549	14.03672
Anabas_testudineus	100.1776	14.052
Anabas_testudineus	104.8539	14.66797
Anabas_testudineus	105.0533	14.71586
Anabas_testudineus	105.0806	10.95969
Anabas_testudineus	104.9194	11.61958
Anabas_testudineus	104.9204	11.61767
Anabas_testudineus	105.114	15.09544
Anabas_testudineus	105.1281	15.13114
Anabas_testudineus	105.1748	15.30822
Anabas_testudineus	105.4151	14.85631
Anabas_testudineus	105.46	14.92008
Anabas_testudineus	105.9159	9.6807
Anabas_testudineus	100.1869	13.82067
Anabas_testudineus	100.2197	13.87558
Anabas_testudineus	100.2914	13.78317
Anabas_testudineus	105.7217	9.341767
Anabas_testudineus	100.1558	13.60717
Anabas_testudineus	104.8492	11.67558
Anabas_testudineus	105.2747	15.08158
Anabas_testudineus	105.3062	15.32278
Anabas_testudineus	106.9563	13.76322
Anabas_testudineus	100.0787	15.589
Anabas_testudineus	100.5011	15.635
Anabas_testudineus	100.5207	15.64689
Anabas_testudineus	104.7115	15.13237
Anabas_testudineus	105.7636	10.03
Anabas_testudineus	99.61029	18.75596
Anabas_testudineus	103.7017	18.34703
Anabas_testudineus	103.4118	13.58594
Anabas_testudineus	99.45561	18.40189
Anabas_testudineus	106.4378	9.606667
Anabas_testudineus	99.92011	14.39056
Anabas_testudineus	99.93089	14.19828
Anabas_testudineus	104.2124	14.54377
Anabas_testudineus	104.4678	14.80573
Anabas_testudineus	104.5581	14.97827
Anabas_testudineus	104.5741	15.06772
Anabas_testudineus	104.5783	15.07223
Anabas_testudineus	104.6968	14.74848
Anabas_testudineus	104.4754	14.79277
Anabas_testudineus	104.6197	14.6217
Anabas_testudineus	104.633	14.97233
Anabas_testudineus	104.6383	15.00732
Anabas_testudineus	105.8419	11.05372
Anabas_testudineus	105.7476	11.03269
Anabas_testudineus	104.3305	15.80243
Anabas_testudineus	104.3407	15.8122
Anabas_testudineus	104.5783	16.16928
Anabas_testudineus	100.098	14.82875
Anabas_testudineus	100.1322	14.75572
Anabas_testudineus	99.86153	14.76697
Anabas_testudineus	100.1512	14.60822
Anabas_testudineus	100.1398	14.48878
Anabas_testudineus	104.0683	14.64125
Anabas_testudineus	104.1163	14.63892
Anabas_testudineus	104.1365	14.63917
Anabas_testudineus	104.3684	14.52439
Anabas_testudineus	105.5021	15.54253
Anabas_testudineus	105.3922	9.245
Anabas_testudineus	105.6597	9.530556
Anabas_testudineus	105.2771	15.15725
Anabas_testudineus	105.449	15.39361
Anabas_testudineus	100.1371	13.64344
Anabas_testudineus	100.2368	13.64622
Anabas_testudineus	105.285	14.78464
Anabas_testudineus	105.2991	14.803
Anabas_testudineus	105.4548	14.70042
Anabas_testudineus	105.3643	14.64947
Anabas_testudineus	105.3764	14.69339
Anabas_testudineus	105.392	14.72339
Anabas_testudineus	99.86442	15.64533
Anabas_testudineus	99.86886	15.59536
Anabas_testudineus	99.86978	15.64408
Anabas_testudineus	99.86928	15.64606
Anabas_testudineus	105.3658	14.63161
Anabas_testudineus	105.0808	9.165533
Anabas_testudineus	105.8323	10.0803
Anabas_testudineus	105.9865	10.0384
Anabas_testudineus	106.0684	10.61523
Anabas_testudineus	105.7188	10.83668
Anabas_testudineus	105.9403	10.7745
Anabas_testudineus	106.4705	10.63817
Anabas_testudineus	106.6243	10.45742
Anabas_testudineus	103.8732	14.56503
Anabas_testudineus	103.9528	14.52086
Anabas_testudineus	103.9958	14.58331
Anabas_testudineus	103.7283	14.912
Anabas_testudineus	103.874	13.39209
Anabas_testudineus	99.34967	20.04386
Anabas_testudineus	104.1858	17.19474
Anabas_testudineus	104.7432	12.11472
Anabas_testudineus	100.1872	19.69117
Anabas_testudineus	100.3295	19.7749
Anabas_testudineus	103.833	13.48169
Annamia_normani	106.9751	13.50009
Annamia_normani	107.1892	12.40954
Annamia_normani	107.7071	13.87211
Annamia_normani	107.7095	13.7475
Annamia_normani	106.9563	13.76322
Annamia_normani	106.9729	13.66761
Annamia_normani	107.0896	13.59467
Annamia_normani	106.0455	14.76214
Annamia_normani	106.1991	14.72133
Annamia_normani	106.4038	15.178
Aplocheilus_panchax	100.5764	14.46408
Aplocheilus_panchax	100.4781	14.24728
Aplocheilus_panchax	100.4934	14.21764
Aplocheilus_panchax	100.6408	14.23381
Aplocheilus_panchax	100.4003	14.03475
Aplocheilus_panchax	100.8161	13.95
Aplocheilus_panchax	100.6631	14.35419
Aplocheilus_panchax	100.6804	14.37333
Aplocheilus_panchax	100.4322	13.94581
Aplocheilus_panchax	100.3191	13.99264
Aplocheilus_panchax	100.3551	13.96169
Aplocheilus_panchax	100.4498	13.79911
Aplocheilus_panchax	100.3804	13.98608
Aplocheilus_panchax	100.4131	13.93767
Aplocheilus_panchax	100.4972	14.11617
Aplocheilus_panchax	100.3487	14.32275
Aplocheilus_panchax	105.5367	10.55083
Aplocheilus_panchax	100.5764	14.46408
Aplocheilus_panchax	100.6123	14.47478
Aplocheilus_panchax	100.6542	14.16144
Aplocheilus_panchax	100.7316	14.20394
Aplocheilus_panchax	100.761	14.41386
Aplocheilus_panchax	100.5353	14.11967
Aplocheilus_panchax	100.5383	14.02686
Aplocheilus_panchax	103.8845	13.41053
Aplocheilus_panchax	100.0144	14.98392
Aplocheilus_panchax	100.3637	13.79686
Aplocheilus_panchax	100.5385	14.19775
Aplocheilus_panchax	100.5358	14.11919
Aplocheilus_panchax	100.4623	14.464
Aplocheilus_panchax	100.2413	14.60767
Aplocheilus_panchax	100.2611	14.55903
Aplocheilus_panchax	100.3424	14.80558
Aplocheilus_panchax	106.5179	9.613114
Aplocheilus_panchax	106.5331	9.632233
Aplocheilus_panchax	106.5405	9.621961
Aplocheilus_panchax	102.9871	13.06937
Aplocheilus_panchax	100.4949	14.78947
Aplocheilus_panchax	100.5863	14.81142
Aplocheilus_panchax	100.1776	14.052
Aplocheilus_panchax	100.0026	13.99603
Aplocheilus_panchax	100.0965	14.01475
Aplocheilus_panchax	100.2197	13.87558
Aplocheilus_panchax	100.2709	14.32436
Aplocheilus_panchax	99.92011	14.39056
Aplocheilus_panchax	100.0774	14.17553
Aplocheilus_panchax	100.115	14.15764
Aplocheilus_panchax	106.03	9.808889
Aplocheilus_panchax	100.1512	14.60822
Aplocheilus_panchax	105.3922	9.245
Aplocheilus_panchax	105.4069	9.233611
Aplocheilus_panchax	100.1371	13.64344
Aplocheilus_panchax	100.1708	13.52022
Aplocheilus_panchax	100.0431	15.40492
Aplocheilus_panchax	100.0806	15.30492
Aplocheilus_panchax	105.154	9.087083
Aplocheilus_panchax	105.1639	9.0589
Aplocheilus_panchax	105.0407	9.118717
Aplocheilus_panchax	105.06	9.3924
Aplocheilus_panchax	105.9865	10.0384
Aplocheilus_panchax	106.4705	10.63817
Aplocheilus_panchax	103.6092	10.67472
Aplocheilus_panchax	103.7311	10.75917
Aplocheilus_panchax	103.6439	10.64528
Aplocheilus_panchax	103.1278	11.565
Aplocheilus_panchax	103.0469	11.60389
Aplocheilus_panchax	103.0222	11.60444
Aplocheilus_panchax	101.6901	12.78307
Aplocheilus_panchax	101.2414	15.06481
Aplocheilus_panchax	103.0467	11.60472
Aplocheilus_panchax	103.833	13.48169
Arius_maculatus	106.3528	10.34583
Arius_maculatus	106.3572	10.34861
Arius_maculatus	106.3606	10.34917
Arius_maculatus	106.5298	9.746992
Arius_maculatus	106.6597	10.0188
Arius_maculatus	100.5402	13.64308
Arius_maculatus	106.5343	9.745555
Arius_maculatus	106.5343	9.745555
Arius_maculatus	106.1992	9.502587
Arius_maculatus	106.7148	10.18634
Arius_maculatus	106.1233	9.7627
Aulopareia_janetae	106.5298	9.746992
Aulopareia_janetae	106.6597	10.0188
Aulopareia_janetae	106.5343	9.745555
Aulopareia_janetae	106.5343	9.745555
Aulopareia_janetae	106.4162	9.546647
Aulopareia_unicolor	106.5298	9.746992
Aulopareia_unicolor	106.7085	10.20168
Aulopareia_unicolor	106.5343	9.745555
Aulopareia_unicolor	106.5343	9.745555
Aulopareia_unicolor	106.7645	10.14931
Aulopareia_unicolor	104.8666	9.364983
Auriglobus_nefastus	105.244	15.24467
Auriglobus_nefastus	103.073	18.17692
Auriglobus_nefastus	106.9807	13.66463
Auriglobus_nefastus	105.4273	15.99225
Auriglobus_nefastus	105.062	10.98278
Auriglobus_nefastus	105.0604	11.10969
Auriglobus_nefastus	105.3494	15.93556
Auriglobus_nefastus	105.4853	15.29965
Auriglobus_nefastus	105.4898	15.30792
Auriglobus_nefastus	105.0604	11.10969
Auriglobus_nefastus	105.4913	15.31781
Auriglobus_nefastus	105.4655	15.34906
Auriglobus_nefastus	105.0655	11.0365
Auriglobus_nefastus	105.4913	15.31781
Auriglobus_nefastus	105.4913	15.31781
Auriglobus_nefastus	103.7591	11.29151
Bagarius_bagarius	106.0264	12.38806
Bagarius_bagarius	102.2178	20.05511
Bagarius_bagarius	102.2729	19.96106
Bagarius_bagarius	105.2794	11.30328
Bagarius_bagarius	102.2539	20.08525
Bagarius_bagarius	102.2898	20.1075
Bagarius_bagarius	102.2451	20.07497
Bagarius_bagarius	102.5847	20.58628
Bagarius_bagarius	102.5854	20.57272
Bagarius_bagarius	102.6782	20.70383
Bagarius_bagarius	102.6517	20.60861
Bagarius_yarrelli	105.244	15.24467
Bagarius_yarrelli	98.61222	18.19789
Bagarius_yarrelli	104.977	15.54658
Bagarius_yarrelli	105.387	15.82261
Bagarius_yarrelli	98.57795	18.21876
Bagarius_yarrelli	104.7186	15.17948
Bagarius_yarrelli	102.2423	20.06472
Bagarius_yarrelli	102.23	20.05511
Bagarius_yarrelli	104.977	15.54658
Bagarius_yarrelli	105.4006	15.337
Bagarius_yarrelli	105.4901	15.30786
Bagarius_yarrelli	104.955	15.24178
Bagarius_yarrelli	102.2898	20.1075
Bagarius_yarrelli	102.2451	20.07497
Bagarius_yarrelli	105.5188	15.53422
Bagarius_yarrelli	106.0134	13.54475
Bagarius_yarrelli	105.5461	15.39647
Bagarius_yarrelli	102.6517	20.60861
Bagarius_yarrelli	100.1872	19.69117
Bagrichthys_majusculus	105.244	15.24467
Bagrichthys_majusculus	106.9807	13.66463
Bagrichthys_majusculus	105.0063	12.78306
Bagrichthys_majusculus	105.2734	11.21797
Bagrichthys_majusculus	105.4913	15.31781
Bagrichthys_obscurus	105.4913	15.31781
Bagrichthys_obscurus	105.244	15.24467
Bagrichthys_obscurus	105.244	15.24467
Bagrichthys_obscurus	105.244	15.24467
Bagrichthys_obscurus	105.5604	16.65978
Bagrichthys_obscurus	105.0063	12.78281
Bagrichthys_obscurus	105.2745	11.22872
Bagrichthys_obscurus	104.955	15.24178
Bagrichthys_obscurus	105.4725	15.34933
Bagrichthys_obscurus	105.4913	15.31781
Bagrichthys_obscurus	105.4913	15.31781
Balitora_lancangjiangensis	105.5188	15.53431
Balitora_lancangjiangensis	105.4504	15.24253
Balitora_lancangjiangensis	105.5187	15.53483
Balitora_lancangjiangensis	105.5189	15.53472
Balitora_lancangjiangensis	105.5188	15.53422
Balitora_lancangjiangensis	102.5854	20.57272
Balitora_lancangjiangensis	102.3319	20.37386
Balitora_lancangjiangensis	102.6598	20.66697
Balitora_lancangjiangensis	102.5624	20.13481
Balitora_lancangjiangensis	102.8927	20.52164
Balitora_lancangjiangensis	102.8804	20.49325
Balitora_lancangjiangensis	102.8818	20.49853
Balitora_lancangjiangensis	99.42014	19.50631
Balitora_lancangjiangensis	99.42733	19.70603
Balitora_lancangjiangensis	99.43419	19.69196
Balitora_lancangjiangensis	99.45613	19.66289
Bangana_lippa	102.5847	20.58628
Bangana_lippa	102.3329	20.37033
Bangana_lippa	102.6598	20.66697
Bangana_lippa	102.5624	20.13481
Bangana_lippa	102.9011	20.49514
Barbichthys_laevis	100.5356	14.11972
Barbichthys_laevis	104.9199	11.61753
Barbichthys_laevis	100.099	15.32889
Barbichthys_laevis	100.0799	15.35625
Barbichthys_laevis	100.0799	15.36458
Barbichthys_laevis	100.1073	15.37572
Barbichthys_laevis	100.1503	15.21689
Barbichthys_laevis	100.5412	15.32889
Barbichthys_laevis	107.0019	13.78365
Barbichthys_laevis	105.1913	16.51739
Barbichthys_laevis	100.582	14.98744
Barbichthys_laevis	105.0604	11.10969
Barbichthys_laevis	104.9204	11.61767
Barbichthys_laevis	104.9204	11.61767
Barbichthys_laevis	104.9194	11.61958
Barbichthys_laevis	104.9199	11.61753
Barbichthys_laevis	105.2276	16.70917
Barbichthys_laevis	103.874	13.39209
Barbichthys_laevis	100.1872	19.69117
Barbichthys_laevis	100.4405	19.4371
Barbichthys_laevis	99.68538	19.71356
Barbichthys_laevis	99.72676	19.73615
Barbodes_aurotaeniatus	102.7881	18.14492
Barbodes_aurotaeniatus	102.8202	18.14089
Barbodes_aurotaeniatus	103.0709	18.24517
Barbodes_aurotaeniatus	106.0533	13.11361
Barbodes_aurotaeniatus	105.5232	15.31811
Barbodes_aurotaeniatus	105.0317	13.49056
Barbodes_aurotaeniatus	106.2169	13.47756
Barbodes_aurotaeniatus	106.2511	13.41444
Barbodes_aurotaeniatus	106.0619	13.53611
Barbodes_aurotaeniatus	105.2032	15.77392
Barbodes_aurotaeniatus	104.9707	15.34183
Barbodes_aurotaeniatus	104.9798	15.38656
Barbodes_aurotaeniatus	105.002	15.38272
Barbodes_aurotaeniatus	105.0113	15.34208
Barbodes_aurotaeniatus	105.033	15.30472
Barbodes_aurotaeniatus	104.879	15.27614
Barbodes_aurotaeniatus	104.9336	15.26939
Barbodes_aurotaeniatus	104.9801	15.26697
Barbodes_aurotaeniatus	105.0988	15.56444
Barbodes_aurotaeniatus	105.1805	15.53922
Barbodes_aurotaeniatus	104.7059	15.13131
Barbodes_aurotaeniatus	104.7066	15.17889
Barbodes_aurotaeniatus	104.8328	15.21008
Barbodes_aurotaeniatus	104.8671	15.14017
Barbodes_aurotaeniatus	104.0288	13.67619
Barbodes_aurotaeniatus	103.8845	13.41053
Barbodes_aurotaeniatus	104.655	15.11778
Barbodes_aurotaeniatus	104.6728	15.13172
Barbodes_aurotaeniatus	104.673	15.11017
Barbodes_aurotaeniatus	104.7324	15.13575
Barbodes_aurotaeniatus	104.8538	15.05692
Barbodes_aurotaeniatus	104.8595	15.09997
Barbodes_aurotaeniatus	105.3515	15.36792
Barbodes_aurotaeniatus	105.4013	15.33989
Barbodes_aurotaeniatus	105.4015	15.34608
Barbodes_aurotaeniatus	105.4031	15.37164
Barbodes_aurotaeniatus	105.5232	15.31811
Barbodes_aurotaeniatus	105.4306	15.58464
Barbodes_aurotaeniatus	105.4318	15.57164
Barbodes_aurotaeniatus	105.4574	15.39597
Barbodes_aurotaeniatus	105.5003	15.54825
Barbodes_aurotaeniatus	105.5349	15.51832
Barbodes_aurotaeniatus	104.6262	12.17012
Barbodes_aurotaeniatus	104.1729	12.17417
Barbodes_aurotaeniatus	104.405	12.10352
Barbodes_aurotaeniatus	104.7432	12.11472
Barbodes_aurotaeniatus	105.4481	15.56444
Barbodes_aurotaeniatus	105.4743	15.53488
Barbodes_aurotaeniatus	105.5003	15.54825
Barbodes_aurotaeniatus	105.5014	15.52132
Barbodes_aurotaeniatus	105.5187	15.53483
Barbodes_aurotaeniatus	105.5214	15.52572
Barbodes_aurotaeniatus	105.5539	15.54319
Barbodes_aurotaeniatus	102.817	18.13394
Barbodes_aurotaeniatus	103.0504	18.16544
Barbodes_aurotaeniatus	103.052	18.16478
Barbodes_aurotaeniatus	106.0143	13.54144
Barbodes_aurotaeniatus	104.977	15.54658
Barbodes_aurotaeniatus	105.2032	15.77392
Barbodes_aurotaeniatus	102.7758	18.1485
Barbodes_aurotaeniatus	102.7791	18.14464
Barbodes_aurotaeniatus	103.0919	18.16783
Barbodes_aurotaeniatus	103.061	18.18008
Barbodes_aurotaeniatus	105.5191	15.53439
Barbodes_aurotaeniatus	104.9923	15.47739
Barbodes_aurotaeniatus	104.6209	15.31581
Barbodes_aurotaeniatus	104.6245	15.27733
Barbodes_aurotaeniatus	104.7733	16.62839
Barbodes_aurotaeniatus	104.8194	16.56694
Barbodes_aurotaeniatus	107.1892	12.40954
Barbodes_aurotaeniatus	104.857	16.62858
Barbodes_aurotaeniatus	105.113	15.39647
Barbodes_aurotaeniatus	104.8183	15.25453
Barbodes_aurotaeniatus	105.2361	16.33086
Barbodes_aurotaeniatus	104.7955	16.54158
Barbodes_aurotaeniatus	105.1518	12.49548
Barbodes_aurotaeniatus	105.9396	16.57742
Barbodes_aurotaeniatus	105.1286	15.81247
Barbodes_aurotaeniatus	105.3654	16.14639
Barbodes_aurotaeniatus	105.1203	15.15693
Barbodes_aurotaeniatus	105.1761	15.24252
Barbodes_aurotaeniatus	105.1762	15.23943
Barbodes_aurotaeniatus	105.2458	15.24552
Barbodes_aurotaeniatus	104.9325	14.92822
Barbodes_aurotaeniatus	104.0028	15.10875
Barbodes_aurotaeniatus	104.9483	15.03914
Barbodes_aurotaeniatus	104.9489	15.03989
Barbodes_aurotaeniatus	104.9798	15.06703
Barbodes_aurotaeniatus	105.1001	14.89617
Barbodes_aurotaeniatus	105.1639	14.94553
Barbodes_aurotaeniatus	105.1746	14.83864
Barbodes_aurotaeniatus	105.206	14.83608
Barbodes_aurotaeniatus	104.72	14.72122
Barbodes_aurotaeniatus	104.8689	14.80406
Barbodes_aurotaeniatus	104.8736	14.78625
Barbodes_aurotaeniatus	104.8793	14.81703
Barbodes_aurotaeniatus	104.8857	14.81328
Barbodes_aurotaeniatus	104.8928	14.81058
Barbodes_aurotaeniatus	104.9033	14.75578
Barbodes_aurotaeniatus	104.8073	14.46736
Barbodes_aurotaeniatus	104.8539	14.66797
Barbodes_aurotaeniatus	104.8606	14.75897
Barbodes_aurotaeniatus	104.8614	14.77944
Barbodes_aurotaeniatus	105.097	14.78075
Barbodes_aurotaeniatus	105.1022	14.7015
Barbodes_aurotaeniatus	105.1057	14.82644
Barbodes_aurotaeniatus	105.154	14.68722
Barbodes_aurotaeniatus	104.977	15.54658
Barbodes_aurotaeniatus	105.114	15.09544
Barbodes_aurotaeniatus	105.1281	15.13114
Barbodes_aurotaeniatus	105.1347	15.15419
Barbodes_aurotaeniatus	105.1585	15.22656
Barbodes_aurotaeniatus	105.1748	15.30822
Barbodes_aurotaeniatus	105.1923	15.30614
Barbodes_aurotaeniatus	105.2092	15.29289
Barbodes_aurotaeniatus	105.2246	15.2585
Barbodes_aurotaeniatus	105.3713	15.19789
Barbodes_aurotaeniatus	105.3905	14.80617
Barbodes_aurotaeniatus	105.4124	14.84325
Barbodes_aurotaeniatus	105.4151	14.85631
Barbodes_aurotaeniatus	105.4152	14.90619
Barbodes_aurotaeniatus	105.46	14.92008
Barbodes_aurotaeniatus	105.5018	15.54272
Barbodes_aurotaeniatus	104.6706	12.32156
Barbodes_aurotaeniatus	105.2554	15.14814
Barbodes_aurotaeniatus	105.2747	15.08158
Barbodes_aurotaeniatus	105.2772	15.03922
Barbodes_aurotaeniatus	105.3503	15.06497
Barbodes_aurotaeniatus	105.3515	15.09717
Barbodes_aurotaeniatus	105.3576	15.11525
Barbodes_aurotaeniatus	105.3183	14.96639
Barbodes_aurotaeniatus	105.3906	14.80611
Barbodes_aurotaeniatus	105.4225	14.70178
Barbodes_aurotaeniatus	105.4303	14.74883
Barbodes_aurotaeniatus	105.4577	14.72681
Barbodes_aurotaeniatus	105.472	14.73275
Barbodes_aurotaeniatus	105.2813	15.15665
Barbodes_aurotaeniatus	105.2983	15.32737
Barbodes_aurotaeniatus	105.3062	15.32278
Barbodes_aurotaeniatus	105.3069	15.07722
Barbodes_aurotaeniatus	105.3466	15.29083
Barbodes_aurotaeniatus	105.3498	15.06008
Barbodes_aurotaeniatus	105.2983	16.74336
Barbodes_aurotaeniatus	105.2859	16.72789
Barbodes_aurotaeniatus	105.2903	16.72653
Barbodes_aurotaeniatus	105.2276	16.70917
Barbodes_aurotaeniatus	105.2959	16.70869
Barbodes_aurotaeniatus	106.2754	16.67625
Barbodes_aurotaeniatus	104.7115	15.13237
Barbodes_aurotaeniatus	103.7017	18.34703
Barbodes_aurotaeniatus	103.6901	18.47653
Barbodes_aurotaeniatus	104.4889	15.14944
Barbodes_aurotaeniatus	104.5063	15.13018
Barbodes_aurotaeniatus	104.3265	15.21938
Barbodes_aurotaeniatus	104.227	14.93198
Barbodes_aurotaeniatus	104.2124	14.54377
Barbodes_aurotaeniatus	104.5783	16.16928
Barbodes_aurotaeniatus	104.9175	15.12058
Barbodes_aurotaeniatus	104.1163	14.63892
Barbodes_aurotaeniatus	104.4466	14.64831
Barbodes_aurotaeniatus	104.3684	14.52439
Barbodes_aurotaeniatus	104.4291	14.52506
Barbodes_aurotaeniatus	104.4972	14.51708
Barbodes_aurotaeniatus	105.4504	15.24253
Barbodes_aurotaeniatus	105.4935	15.2875
Barbodes_aurotaeniatus	105.5021	15.54253
Barbodes_aurotaeniatus	106.9711	13.66761
Barbodes_aurotaeniatus	106.996	13.47508
Barbodes_aurotaeniatus	107.087	13.59461
Barbodes_aurotaeniatus	107.0887	13.59714
Barbodes_aurotaeniatus	106.9623	13.76356
Barbodes_aurotaeniatus	106.9991	13.77739
Barbodes_aurotaeniatus	105.449	15.39361
Barbodes_aurotaeniatus	105.4503	15.24264
Barbodes_aurotaeniatus	105.285	14.78464
Barbodes_aurotaeniatus	105.3435	14.72969
Barbodes_aurotaeniatus	105.346	14.74933
Barbodes_aurotaeniatus	105.3865	14.77747
Barbodes_aurotaeniatus	105.5188	15.53422
Barbodes_aurotaeniatus	105.4161	14.67231
Barbodes_aurotaeniatus	105.4536	14.719
Barbodes_aurotaeniatus	105.4548	14.70042
Barbodes_aurotaeniatus	105.4604	14.69208
Barbodes_aurotaeniatus	105.3643	14.64947
Barbodes_aurotaeniatus	105.3659	14.63156
Barbodes_aurotaeniatus	105.3764	14.69339
Barbodes_aurotaeniatus	105.392	14.72339
Barbodes_aurotaeniatus	106.3873	15.42717
Barbodes_aurotaeniatus	106.756	15.24333
Barbodes_aurotaeniatus	105.5112	15.32044
Barbodes_aurotaeniatus	105.4655	15.34906
Barbodes_aurotaeniatus	105.4655	15.34939
Barbodes_aurotaeniatus	105.277	14.57864
Barbodes_aurotaeniatus	105.3545	14.61453
Barbodes_aurotaeniatus	105.3658	14.63161
Barbodes_aurotaeniatus	105.3902	14.80639
Barbodes_aurotaeniatus	105.5858	15.42019
Barbodes_aurotaeniatus	103.8084	12.48672
Barbodes_aurotaeniatus	105.0808	9.165533
Barbodes_aurotaeniatus	100.4177	15.30656
Barbodes_aurotaeniatus	105.5187	15.53483
Barbodes_aurotaeniatus	106.4705	10.63817
Barbodes_aurotaeniatus	103.7283	14.912
Barbodes_aurotaeniatus	103.7302	14.90914
Barbodes_aurotaeniatus	103.8085	14.74144
Barbodes_aurotaeniatus	103.8639	10.83389
Barbodes_aurotaeniatus	103.874	13.39209
Barbodes_aurotaeniatus	103.8793	13.40166
Barbodes_aurotaeniatus	103.7598	11.28682
Barbodes_rhombeus	100.3487	14.32275
Barbodes_rhombeus	105.5232	15.31811
Barbodes_rhombeus	105.0317	13.49056
Barbodes_rhombeus	106.2511	13.41444
Barbodes_rhombeus	105.5191	15.53439
Barbodes_rhombeus	104.0288	13.67619
Barbodes_rhombeus	105.5349	15.51832
Barbodes_rhombeus	103.5729	12.29972
Barbodes_rhombeus	104.1729	12.17417
Barbodes_rhombeus	105.4481	15.56444
Barbodes_rhombeus	105.4743	15.53488
Barbodes_rhombeus	105.5014	15.52132
Barbodes_rhombeus	105.5187	15.53483
Barbodes_rhombeus	105.5539	15.54319
Barbodes_rhombeus	106.0767	13.42825
Barbodes_rhombeus	106.0994	13.36
Barbodes_rhombeus	107.3166	12.40662
Barbodes_rhombeus	107.002	13.78371
Barbodes_rhombeus	107.0021	13.78371
Barbodes_rhombeus	106.9855	13.74582
Barbodes_rhombeus	107.0209	13.73567
Barbodes_rhombeus	107.7071	13.87211
Barbodes_rhombeus	107.7095	13.7475
Barbodes_rhombeus	105.0153	10.97014
Barbodes_rhombeus	105.4225	14.70178
Barbodes_rhombeus	106.9563	13.76322
Barbodes_rhombeus	102.8896	12.76669
Barbodes_rhombeus	102.6158	12.46358
Barbodes_rhombeus	104.0257	13.67911
Barbodes_rhombeus	106.9711	13.66761
Barbodes_rhombeus	106.9623	13.76356
Barbodes_rhombeus	106.9991	13.77739
Barbodes_rhombeus	105.5188	15.53422
Barbodes_rhombeus	105.4604	14.69208
Barbodes_rhombeus	104.1625	12.19992
Barbodes_rhombeus	99.56875	15.35578
Barbodes_rhombeus	99.64236	15.3005
Barbodes_rhombeus	99.47892	15.30314
Barbodes_rhombeus	99.52586	15.08397
Barbodes_rhombeus	99.58425	15.44539
Barbodes_rhombeus	99.58497	15.59556
Barbodes_rhombeus	103.6092	10.67472
Barbodes_rhombeus	103.7311	10.75917
Barbodes_rhombeus	103.6439	10.64528
Barbodes_rhombeus	103.8639	10.83389
Barbodes_rhombeus	99.34967	20.04386
Barbodes_rhombeus	103.0469	11.60389
Barbodes_rhombeus	101.1126	15.11281
Barbodes_rhombeus	101.1126	15.11281
Barbodes_rhombeus	101.2414	15.06481
Barbodes_rhombeus	103.0467	11.60472
Barbonymus_altus	102.8177	18.13347
Barbonymus_altus	100.5361	14.28614
Barbonymus_altus	103.0709	18.24517
Barbonymus_altus	103.0733	18.17636
Barbonymus_altus	100.4781	14.24728
Barbonymus_altus	100.4934	14.21764
Barbonymus_altus	100.2446	14.16667
Barbonymus_altus	100.352	14.17036
Barbonymus_altus	100.3828	14.01856
Barbonymus_altus	100.4739	14.15344
Barbonymus_altus	100.568	14.30439
Barbonymus_altus	100.6408	14.23381
Barbonymus_altus	100.3499	14.03078
Barbonymus_altus	100.4485	13.967
Barbonymus_altus	100.7551	14.13422
Barbonymus_altus	100.8014	14.06019
Barbonymus_altus	100.8915	14.13725
Barbonymus_altus	100.5361	14.28614
Barbonymus_altus	105.4964	15.31961
Barbonymus_altus	100.6631	14.35419
Barbonymus_altus	100.6804	14.37333
Barbonymus_altus	100.5356	14.11972
Barbonymus_altus	100.468	13.95244
Barbonymus_altus	105.4956	15.30694
Barbonymus_altus	105.244	15.24467
Barbonymus_altus	105.5232	15.31811
Barbonymus_altus	105.244	15.24467
Barbonymus_altus	105.4956	15.30694
Barbonymus_altus	105.5232	15.31811
Barbonymus_altus	100.4498	13.89756
Barbonymus_altus	100.4689	13.82206
Barbonymus_altus	100.42	13.9175
Barbonymus_altus	105.244	15.24467
Barbonymus_altus	100.4972	14.11617
Barbonymus_altus	100.5119	14.08928
Barbonymus_altus	100.5384	14.02692
Barbonymus_altus	100.3894	14.31608
Barbonymus_altus	100.443	14.26614
Barbonymus_altus	100.5338	14.57494
Barbonymus_altus	105.5367	10.55083
Barbonymus_altus	100.5602	14.63092
Barbonymus_altus	100.5803	14.63411
Barbonymus_altus	100.4844	14.38822
Barbonymus_altus	100.3786	14.43222
Barbonymus_altus	100.3997	14.40144
Barbonymus_altus	100.4054	14.35361
Barbonymus_altus	106.0225	12.60597
Barbonymus_altus	100.6065	14.14567
Barbonymus_altus	100.6123	14.47478
Barbonymus_altus	105.463	15.35111
Barbonymus_altus	100.6542	14.16144
Barbonymus_altus	100.8755	13.86731
Barbonymus_altus	100.7028	14.43203
Barbonymus_altus	100.7368	14.44028
Barbonymus_altus	100.761	14.41386
Barbonymus_altus	100.7668	14.43078
Barbonymus_altus	100.6613	14.49394
Barbonymus_altus	100.7196	14.52314
Barbonymus_altus	100.7283	14.52958
Barbonymus_altus	104.8653	15.20775
Barbonymus_altus	104.9801	15.26697
Barbonymus_altus	104.7059	15.13131
Barbonymus_altus	104.7066	15.17889
Barbonymus_altus	104.7125	15.18083
Barbonymus_altus	104.8328	15.21008
Barbonymus_altus	104.8389	15.21733
Barbonymus_altus	104.955	15.24178
Barbonymus_altus	100.0757	15.29094
Barbonymus_altus	100.099	15.32889
Barbonymus_altus	100.0799	15.35625
Barbonymus_altus	100.1073	15.37572
Barbonymus_altus	100.149	15.14842
Barbonymus_altus	100.1503	15.21689
Barbonymus_altus	100.5412	15.32889
Barbonymus_altus	100.1621	15.04467
Barbonymus_altus	100.0144	14.98392
Barbonymus_altus	104.955	15.24178
Barbonymus_altus	105.0319	15.27153
Barbonymus_altus	104.7125	15.18083
Barbonymus_altus	103.0888	18.14697
Barbonymus_altus	100.5402	13.64308
Barbonymus_altus	100.5527	14.19278
Barbonymus_altus	100.4484	14.56667
Barbonymus_altus	100.4683	14.59269
Barbonymus_altus	100.4477	14.58514
Barbonymus_altus	100.4484	14.56667
Barbonymus_altus	105.2461	16.51489
Barbonymus_altus	104.759	16.92844
Barbonymus_altus	100.2413	14.60767
Barbonymus_altus	100.3857	14.60992
Barbonymus_altus	100.402	14.65903
Barbonymus_altus	100.4141	14.68333
Barbonymus_altus	100.3221	14.58194
Barbonymus_altus	100.3268	14.604
Barbonymus_altus	106.9807	13.66463
Barbonymus_altus	106.9807	13.66463
Barbonymus_altus	104.7498	15.25106
Barbonymus_altus	100.4401	14.72281
Barbonymus_altus	100.443	14.71375
Barbonymus_altus	100.4699	14.64389
Barbonymus_altus	105.5604	16.65978
Barbonymus_altus	105.5661	16.65708
Barbonymus_altus	100.4069	14.75422
Barbonymus_altus	100.4108	14.79239
Barbonymus_altus	104.6706	12.25489
Barbonymus_altus	105.2731	16.27306
Barbonymus_altus	105.2913	16.26886
Barbonymus_altus	100.4086	14.87014
Barbonymus_altus	100.4226	14.85083
Barbonymus_altus	100.4264	14.84883
Barbonymus_altus	100.306	14.79931
Barbonymus_altus	100.3424	14.80558
Barbonymus_altus	100.3631	14.81733
Barbonymus_altus	100.3743	14.85697
Barbonymus_altus	100.3564	14.95022
Barbonymus_altus	100.374	14.91281
Barbonymus_altus	104.9127	12.96684
Barbonymus_altus	105.1518	12.49548
Barbonymus_altus	100.3019	15.05558
Barbonymus_altus	104.5003	15.30186
Barbonymus_altus	100.0189	14.79681
Barbonymus_altus	100.149	15.14842
Barbonymus_altus	100.1918	15.15683
Barbonymus_altus	100.0102	15.2185
Barbonymus_altus	100.1056	15.18947
Barbonymus_altus	104.6401	15.46003
Barbonymus_altus	105.4299	16.00328
Barbonymus_altus	105.2458	15.24552
Barbonymus_altus	105.5933	10.13128
Barbonymus_altus	100.0658	13.93944
Barbonymus_altus	100.0949	13.99914
Barbonymus_altus	105.062	10.98278
Barbonymus_altus	105.0153	10.97014
Barbonymus_altus	105.0806	10.95969
Barbonymus_altus	105.0604	11.10969
Barbonymus_altus	105.4898	15.30792
Barbonymus_altus	104.9194	11.61958
Barbonymus_altus	104.9194	11.61958
Barbonymus_altus	104.9204	11.61767
Barbonymus_altus	104.9199	11.61753
Barbonymus_altus	104.9194	11.61958
Barbonymus_altus	105.2092	15.29289
Barbonymus_altus	105.2246	15.2585
Barbonymus_altus	100.03	13.78044
Barbonymus_altus	100.2183	13.72325
Barbonymus_altus	104.7278	15.18047
Barbonymus_altus	105.5622	15.31875
Barbonymus_altus	105.4901	15.30786
Barbonymus_altus	104.9199	11.61753
Barbonymus_altus	104.8492	11.67558
Barbonymus_altus	104.8492	11.67558
Barbonymus_altus	104.7432	12.11472
Barbonymus_altus	105.3386	15.28585
Barbonymus_altus	105.5622	15.31875
Barbonymus_altus	100.2784	15.24986
Barbonymus_altus	100.2989	15.253
Barbonymus_altus	100.3948	15.18581
Barbonymus_altus	103.9399	18.34522
Barbonymus_altus	104.5066	15.1307
Barbonymus_altus	104.1582	15.33678
Barbonymus_altus	105.3494	15.93556
Barbonymus_altus	100.1061	14.41039
Barbonymus_altus	100.1763	14.39056
Barbonymus_altus	104.1024	15.34142
Barbonymus_altus	99.88939	14.30122
Barbonymus_altus	105.4853	15.29965
Barbonymus_altus	105.4898	15.30792
Barbonymus_altus	105.0604	11.10969
Barbonymus_altus	104.4423	15.81155
Barbonymus_altus	100.098	14.82875
Barbonymus_altus	100.0021	14.76753
Barbonymus_altus	100.0061	14.76008
Barbonymus_altus	100.1238	14.80419
Barbonymus_altus	99.88947	14.77289
Barbonymus_altus	100.0268	14.62078
Barbonymus_altus	100.1432	14.65594
Barbonymus_altus	100.1512	14.60822
Barbonymus_altus	100.156	14.64086
Barbonymus_altus	99.95947	14.63692
Barbonymus_altus	100.1164	14.50958
Barbonymus_altus	100.1273	14.48758
Barbonymus_altus	100.1398	14.48878
Barbonymus_altus	105.2885	11.2885
Barbonymus_altus	105.2836	11.20583
Barbonymus_altus	105.4898	15.30792
Barbonymus_altus	105.2902	11.32869
Barbonymus_altus	105.4743	15.30147
Barbonymus_altus	105.4858	15.3
Barbonymus_altus	105.4862	15.30014
Barbonymus_altus	105.4864	15.30025
Barbonymus_altus	105.5012	15.31469
Barbonymus_altus	105.2865	11.32383
Barbonymus_altus	105.8367	15.07308
Barbonymus_altus	105.4655	15.34906
Barbonymus_altus	105.5858	15.42019
Barbonymus_altus	105.076	10.962
Barbonymus_altus	105.5859	15.42019
Barbonymus_altus	105.4913	15.31781
Barbonymus_altus	105.4913	15.31781
Barbonymus_altus	104.7432	12.11472
Barbonymus_altus	100.1872	19.69117
Barbonymus_altus	100.4405	19.4371
Barbonymus_altus	99.68538	19.71356
Barbonymus_altus	100.4607	20.19676
Barbonymus_gonionotus	105.5034	10.48619
Barbonymus_gonionotus	100.5361	14.28614
Barbonymus_gonionotus	100.4934	14.21764
Barbonymus_gonionotus	100.235	14.17389
Barbonymus_gonionotus	100.3828	14.01856
Barbonymus_gonionotus	100.568	14.30439
Barbonymus_gonionotus	100.4003	14.03475
Barbonymus_gonionotus	106.0217	12.61694
Barbonymus_gonionotus	100.6631	14.35419
Barbonymus_gonionotus	100.6804	14.37333
Barbonymus_gonionotus	100.5356	14.11972
Barbonymus_gonionotus	100.4973	13.94789
Barbonymus_gonionotus	100.3191	13.99264
Barbonymus_gonionotus	100.3551	13.96169
Barbonymus_gonionotus	100.3779	13.96467
Barbonymus_gonionotus	105.244	15.24467
Barbonymus_gonionotus	105.4661	15.28836
Barbonymus_gonionotus	100.3678	13.97894
Barbonymus_gonionotus	100.4498	13.89756
Barbonymus_gonionotus	100.4689	13.82206
Barbonymus_gonionotus	100.3804	13.98608
Barbonymus_gonionotus	100.4131	13.93767
Barbonymus_gonionotus	105.244	15.24467
Barbonymus_gonionotus	100.3487	14.32275
Barbonymus_gonionotus	105.4909	10.68645
Barbonymus_gonionotus	105.463	15.35111
Barbonymus_gonionotus	100.5573	14.47711
Barbonymus_gonionotus	105.5367	10.55083
Barbonymus_gonionotus	100.5602	14.63092
Barbonymus_gonionotus	100.5786	14.64167
Barbonymus_gonionotus	100.5803	14.63411
Barbonymus_gonionotus	98.61222	18.19789
Barbonymus_gonionotus	98.63989	18.18617
Barbonymus_gonionotus	98.63281	18.20806
Barbonymus_gonionotus	100.3764	14.43439
Barbonymus_gonionotus	100.3997	14.40144
Barbonymus_gonionotus	105.3356	10.5036
Barbonymus_gonionotus	105.4411	10.39683
Barbonymus_gonionotus	100.6065	14.14567
Barbonymus_gonionotus	100.6123	14.47478
Barbonymus_gonionotus	105.463	15.35111
Barbonymus_gonionotus	100.6542	14.16144
Barbonymus_gonionotus	100.8634	13.87464
Barbonymus_gonionotus	100.7028	14.43203
Barbonymus_gonionotus	100.761	14.41386
Barbonymus_gonionotus	100.6613	14.49394
Barbonymus_gonionotus	100.7196	14.52314
Barbonymus_gonionotus	100.7283	14.22958
Barbonymus_gonionotus	100.7623	14.54797
Barbonymus_gonionotus	104.9801	15.26697
Barbonymus_gonionotus	104.7066	15.17889
Barbonymus_gonionotus	104.8389	15.21733
Barbonymus_gonionotus	103.8265	13.26296
Barbonymus_gonionotus	100.099	15.32889
Barbonymus_gonionotus	100.149	15.14842
Barbonymus_gonionotus	100.1503	15.21689
Barbonymus_gonionotus	100.5412	15.32889
Barbonymus_gonionotus	100.14	15.04597
Barbonymus_gonionotus	100.1621	15.04467
Barbonymus_gonionotus	100.0144	14.98392
Barbonymus_gonionotus	100.0193	14.99003
Barbonymus_gonionotus	105.0319	15.27153
Barbonymus_gonionotus	99.98547	14.96239
Barbonymus_gonionotus	99.81503	15.28067
Barbonymus_gonionotus	99.83025	15.27661
Barbonymus_gonionotus	99.81036	15.00278
Barbonymus_gonionotus	99.86667	14.98994
Barbonymus_gonionotus	100.832	15.40578
Barbonymus_gonionotus	100.6215	15.25656
Barbonymus_gonionotus	100.7146	15.095
Barbonymus_gonionotus	100.8273	15.21497
Barbonymus_gonionotus	100.7116	15.09319
Barbonymus_gonionotus	100.5803	14.63411
Barbonymus_gonionotus	100.5138	13.60269
Barbonymus_gonionotus	98.43892	18.22636
Barbonymus_gonionotus	98.57795	18.21876
Barbonymus_gonionotus	98.62466	18.19587
Barbonymus_gonionotus	98.63404	18.18889
Barbonymus_gonionotus	100.3633	13.76106
Barbonymus_gonionotus	100.4934	14.21761
Barbonymus_gonionotus	106.0253	12.59386
Barbonymus_gonionotus	100.4623	14.464
Barbonymus_gonionotus	100.4484	14.56667
Barbonymus_gonionotus	100.4683	14.59269
Barbonymus_gonionotus	100.3511	14.62
Barbonymus_gonionotus	100.3621	14.58575
Barbonymus_gonionotus	100.4477	14.58514
Barbonymus_gonionotus	100.2413	14.60767
Barbonymus_gonionotus	100.2611	14.55903
Barbonymus_gonionotus	100.265	14.60439
Barbonymus_gonionotus	100.3221	14.58194
Barbonymus_gonionotus	104.8183	15.25453
Barbonymus_gonionotus	104.7626	16.64222
Barbonymus_gonionotus	105.0198	15.37786
Barbonymus_gonionotus	105.2158	15.36306
Barbonymus_gonionotus	104.7641	15.28111
Barbonymus_gonionotus	104.8183	15.25453
Barbonymus_gonionotus	105.1976	16.51739
Barbonymus_gonionotus	104.6706	12.25489
Barbonymus_gonionotus	100.4401	14.72281
Barbonymus_gonionotus	100.443	14.71375
Barbonymus_gonionotus	104.7955	16.54158
Barbonymus_gonionotus	105.5604	16.65978
Barbonymus_gonionotus	105.5661	16.65708
Barbonymus_gonionotus	100.4069	14.75422
Barbonymus_gonionotus	100.4108	14.79239
Barbonymus_gonionotus	100.2747	14.73483
Barbonymus_gonionotus	104.0682	12.63304
Barbonymus_gonionotus	104.8661	15.43542
Barbonymus_gonionotus	104.5626	12.93806
Barbonymus_gonionotus	104.8237	12.78721
Barbonymus_gonionotus	105.1518	12.49548
Barbonymus_gonionotus	104.9302	15.36406
Barbonymus_gonionotus	100.3019	15.05558
Barbonymus_gonionotus	100.3347	14.94175
Barbonymus_gonionotus	100.2234	14.90422
Barbonymus_gonionotus	100.2775	14.87761
Barbonymus_gonionotus	100.3435	14.88342
Barbonymus_gonionotus	104.5003	15.30186
Barbonymus_gonionotus	104.6425	15.27333
Barbonymus_gonionotus	102.8701	13.25618
Barbonymus_gonionotus	100.274	15.10039
Barbonymus_gonionotus	100.0102	15.2185
Barbonymus_gonionotus	100.582	14.98744
Barbonymus_gonionotus	100.5011	14.80953
Barbonymus_gonionotus	100.5863	14.81142
Barbonymus_gonionotus	100.6264	14.82358
Barbonymus_gonionotus	105.0063	12.78306
Barbonymus_gonionotus	105.0063	12.55997
Barbonymus_gonionotus	105.1762	15.23943
Barbonymus_gonionotus	105.5933	10.13128
Barbonymus_gonionotus	105.4435	10.27668
Barbonymus_gonionotus	104.9325	14.92822
Barbonymus_gonionotus	105.179	10.00908
Barbonymus_gonionotus	105.2025	9.87405
Barbonymus_gonionotus	105.2071	10.03638
Barbonymus_gonionotus	105.3355	9.746
Barbonymus_gonionotus	105.4311	9.762233
Barbonymus_gonionotus	100.0549	14.03672
Barbonymus_gonionotus	100.1529	13.96386
Barbonymus_gonionotus	100.1776	14.052
Barbonymus_gonionotus	100.0658	13.93944
Barbonymus_gonionotus	100.0965	14.01475
Barbonymus_gonionotus	99.95183	13.99572
Barbonymus_gonionotus	105.0604	11.10969
Barbonymus_gonionotus	104.9204	11.61767
Barbonymus_gonionotus	104.9199	11.61753
Barbonymus_gonionotus	105.4006	15.337
Barbonymus_gonionotus	100.1497	13.71244
Barbonymus_gonionotus	100.2183	13.72325
Barbonymus_gonionotus	104.7278	15.18047
Barbonymus_gonionotus	105.6592	9.530967
Barbonymus_gonionotus	105.3562	15.15028
Barbonymus_gonionotus	99.94825	15.50167
Barbonymus_gonionotus	100.1136	15.54981
Barbonymus_gonionotus	100.5207	15.64689
Barbonymus_gonionotus	100.1451	15.46089
Barbonymus_gonionotus	105.5622	15.31875
Barbonymus_gonionotus	100.2784	15.24986
Barbonymus_gonionotus	100.659	15.52503
Barbonymus_gonionotus	103.7639	13.21581
Barbonymus_gonionotus	103.4118	13.58594
Barbonymus_gonionotus	105.3494	15.93556
Barbonymus_gonionotus	100.2709	14.32436
Barbonymus_gonionotus	104.71	15.1302
Barbonymus_gonionotus	104.71	15.17778
Barbonymus_gonionotus	99.86533	14.32783
Barbonymus_gonionotus	105.4853	15.29965
Barbonymus_gonionotus	100.0774	14.17553
Barbonymus_gonionotus	100.115	14.15764
Barbonymus_gonionotus	105.4898	15.30792
Barbonymus_gonionotus	105.062	10.98278
Barbonymus_gonionotus	105.0604	11.11239
Barbonymus_gonionotus	105.0604	11.10969
Barbonymus_gonionotus	104.0294	15.13873
Barbonymus_gonionotus	104.2622	14.59122
Barbonymus_gonionotus	104.6593	14.9947
Barbonymus_gonionotus	105.7476	11.03269
Barbonymus_gonionotus	105.4913	15.31781
Barbonymus_gonionotus	104.9175	15.12058
Barbonymus_gonionotus	104.8141	10.95417
Barbonymus_gonionotus	100.098	14.82875
Barbonymus_gonionotus	100.1322	14.75572
Barbonymus_gonionotus	100.0021	14.76753
Barbonymus_gonionotus	100.0061	14.76008
Barbonymus_gonionotus	99.88947	14.77289
Barbonymus_gonionotus	99.92475	14.77669
Barbonymus_gonionotus	100.0151	14.62361
Barbonymus_gonionotus	100.0268	14.62078
Barbonymus_gonionotus	100.1432	14.65594
Barbonymus_gonionotus	100.1512	14.60822
Barbonymus_gonionotus	100.156	14.64086
Barbonymus_gonionotus	99.95947	14.63692
Barbonymus_gonionotus	100.1273	14.48758
Barbonymus_gonionotus	100.1398	14.48878
Barbonymus_gonionotus	105.2986	11.32797
Barbonymus_gonionotus	105.3288	11.24006
Barbonymus_gonionotus	105.4898	15.30792
Barbonymus_gonionotus	105.6083	9.559722
Barbonymus_gonionotus	105.2902	11.32869
Barbonymus_gonionotus	104.9199	11.61753
Barbonymus_gonionotus	105.7476	11.02714
Barbonymus_gonionotus	105.8419	11.05372
Barbonymus_gonionotus	105.2794	11.30328
Barbonymus_gonionotus	100.0431	15.40492
Barbonymus_gonionotus	104.8492	11.67558
Barbonymus_gonionotus	105.5112	15.32044
Barbonymus_gonionotus	100.0806	15.30492
Barbonymus_gonionotus	106.4748	10.14152
Barbonymus_gonionotus	105.0604	11.11239
Barbonymus_gonionotus	105.0604	11.11239
Barbonymus_gonionotus	105.076	10.962
Barbonymus_gonionotus	104.7163	15.18622
Barbonymus_gonionotus	104.7178	15.18797
Barbonymus_gonionotus	104.718	15.18981
Barbonymus_gonionotus	104.7182	15.19042
Barbonymus_gonionotus	105.8323	10.0803
Barbonymus_gonionotus	105.8482	10.07713
Barbonymus_gonionotus	105.9586	9.932017
Barbonymus_gonionotus	105.9772	9.913733
Barbonymus_gonionotus	106.0299	9.9516
Barbonymus_gonionotus	105.7188	10.83668
Barbonymus_gonionotus	105.9403	10.7745
Barbonymus_gonionotus	105.9409	10.7688
Barbonymus_gonionotus	105.9568	10.7573
Barbonymus_gonionotus	105.2458	15.24552
Barbonymus_gonionotus	105.4913	15.31781
Barbonymus_gonionotus	103.7302	14.90914
Barbonymus_gonionotus	105.0846	10.2017
Barbonymus_gonionotus	104.1858	17.19474
Barbonymus_gonionotus	100.1872	19.69117
Barbonymus_gonionotus	101.6901	12.78307
Barbonymus_gonionotus	99.89623	19.16459
Barbonymus_gonionotus	100.4607	20.19676
Barbonymus_gonionotus	99.72676	19.73615
Barbonymus_schwanefeldii	100.5476	14.30542
Barbonymus_schwanefeldii	100.5384	14.02692
Barbonymus_schwanefeldii	100.5602	14.63092
Barbonymus_schwanefeldii	98.61222	18.19789
Barbonymus_schwanefeldii	98.63989	18.18617
Barbonymus_schwanefeldii	98.63281	18.20806
Barbonymus_schwanefeldii	106.0225	12.60597
Barbonymus_schwanefeldii	100.6123	14.47478
Barbonymus_schwanefeldii	100.7439	14.20575
Barbonymus_schwanefeldii	100.8634	13.87464
Barbonymus_schwanefeldii	100.761	14.41386
Barbonymus_schwanefeldii	100.6613	14.49394
Barbonymus_schwanefeldii	100.7196	14.52314
Barbonymus_schwanefeldii	100.7283	14.22958
Barbonymus_schwanefeldii	100.7623	14.54797
Barbonymus_schwanefeldii	100.5356	14.11972
Barbonymus_schwanefeldii	100.149	15.14842
Barbonymus_schwanefeldii	100.5412	15.32889
Barbonymus_schwanefeldii	100.5831	13.68942
Barbonymus_schwanefeldii	106.0143	13.54144
Barbonymus_schwanefeldii	98.57795	18.21876
Barbonymus_schwanefeldii	98.62466	18.19587
Barbonymus_schwanefeldii	98.63404	18.18889
Barbonymus_schwanefeldii	100.4934	14.21761
Barbonymus_schwanefeldii	100.5527	14.19311
Barbonymus_schwanefeldii	100.8949	13.92625
Barbonymus_schwanefeldii	100.116	14.57658
Barbonymus_schwanefeldii	100.4608	14.44747
Barbonymus_schwanefeldii	100.4477	14.58514
Barbonymus_schwanefeldii	100.2611	14.55903
Barbonymus_schwanefeldii	100.4141	14.69717
Barbonymus_schwanefeldii	106.9807	13.66463
Barbonymus_schwanefeldii	100.4401	14.72281
Barbonymus_schwanefeldii	100.443	14.71375
Barbonymus_schwanefeldii	100.3903	14.76731
Barbonymus_schwanefeldii	100.2747	14.73483
Barbonymus_schwanefeldii	100.2775	14.92761
Barbonymus_schwanefeldii	100.2234	14.90422
Barbonymus_schwanefeldii	100.274	15.10039
Barbonymus_schwanefeldii	100.5627	15.04958
Barbonymus_schwanefeldii	100.582	14.98744
Barbonymus_schwanefeldii	100.5011	14.80953
Barbonymus_schwanefeldii	100.6264	14.82358
Barbonymus_schwanefeldii	105.0063	12.78306
Barbonymus_schwanefeldii	105.0229	12.49156
Barbonymus_schwanefeldii	100.1529	13.96386
Barbonymus_schwanefeldii	100.0026	13.99603
Barbonymus_schwanefeldii	100.0658	13.93944
Barbonymus_schwanefeldii	100.0965	14.01475
Barbonymus_schwanefeldii	99.95183	13.99572
Barbonymus_schwanefeldii	105.3905	14.80617
Barbonymus_schwanefeldii	100.03	13.78044
Barbonymus_schwanefeldii	99.99042	13.79981
Barbonymus_schwanefeldii	100.2197	13.87558
Barbonymus_schwanefeldii	100.2589	13.80864
Barbonymus_schwanefeldii	100.1136	15.54981
Barbonymus_schwanefeldii	100.2784	15.24986
Barbonymus_schwanefeldii	100.1763	14.39056
Barbonymus_schwanefeldii	99.86533	14.32783
Barbonymus_schwanefeldii	99.93089	14.19828
Barbonymus_schwanefeldii	100.1322	14.75572
Barbonymus_schwanefeldii	100.156	14.64086
Barbonymus_schwanefeldii	100.1164	14.50958
Barbonymus_schwanefeldii	105.4866	15.30036
Barbonymus_schwanefeldii	105.5112	15.32044
Barbonymus_schwanefeldii	100.0806	15.30492
Barbonymus_schwanefeldii	105.3902	14.80639
Barbonymus_schwanefeldii	100.0661	15.40625
Barbonymus_schwanefeldii	103.8084	12.48672
Barbonymus_schwanefeldii	100.1872	19.69117
Barbonymus_schwanefeldii	100.4405	19.4371
Barbonymus_schwanefeldii	99.68538	19.71356
Barbonymus_schwanefeldii	99.89623	19.16459
Barbonymus_schwanefeldii	99.72676	19.73615
Barbonymus_schwanefeldii	103.7171	11.36186
Barbonymus_schwanefeldii	103.7708	11.27979
Belodontichthys_truncatus	105.5034	10.48619
Belodontichthys_truncatus	106.0533	13.11361
Belodontichthys_truncatus	105.4913	15.31781
Belodontichthys_truncatus	100.5679	14.30456
Belodontichthys_truncatus	105.4964	15.31961
Belodontichthys_truncatus	105.4964	15.31961
Belodontichthys_truncatus	104.9199	11.61753
Belodontichthys_truncatus	104.7125	15.18083
Belodontichthys_truncatus	104.7186	15.17948
Belodontichthys_truncatus	105.4024	16.10719
Belodontichthys_truncatus	105.4299	16.00328
Belodontichthys_truncatus	105.4832	16.00131
Belodontichthys_truncatus	105.0063	12.78281
Belodontichthys_truncatus	105.0063	12.78306
Belodontichthys_truncatus	105.2885	11.2885
Belodontichthys_truncatus	105.2836	11.20583
Betta_prima	104.1076	13.56817
Betta_prima	106.0236	12.5639
Betta_prima	104.1076	13.56817
Betta_prima	103.6092	10.67472
Betta_prima	103.7311	10.75917
Betta_prima	103.6439	10.64528
Betta_prima	103.8639	10.83389
Betta_prima	103.2761	11.43222
Betta_prima	103.0469	11.60389
Betta_prima	103.2088	11.61442
Betta_smaragdina	102.4344	18.24583
Betta_smaragdina	104.8671	15.14017
Betta_smaragdina	105.2032	15.77392
Betta_smaragdina	102.4447	18.25247
Betta_smaragdina	102.4505	18.25636
Betta_smaragdina	102.4516	18.25289
Betta_smaragdina	102.4772	18.25675
Betta_smaragdina	104.7733	16.62839
Betta_smaragdina	105.472	14.73275
Betta_smaragdina	104.0462	15.32887
Betta_splendens	100.3191	13.99264
Betta_splendens	106.2511	13.41444
Betta_splendens	106.0236	12.5639
Betta_splendens	103.8078	12.4078
Betta_splendens	100.1644	13.80708
Betta_splendens	100.231	13.64331
Betta_splendens	105.6597	9.530556
Betta_splendens	100.0431	15.40492
Betta_splendens	104.9588	9.229933
Betta_splendens	104.9593	9.2086
Betta_splendens	104.9889	9.209117
Betta_splendens	106.0684	10.61523
Betta_splendens	105.0124	10.4225
Betta_splendens	105.0846	10.2017
Betta_splendens	99.89623	19.16459
Betta_splendens	103.8496	13.44587
Boesemania_microlepis	106.3528	10.34583
Boesemania_microlepis	106.3544	10.34778
Boesemania_microlepis	106.3572	10.34861
Boesemania_microlepis	100.4934	14.21764
Boesemania_microlepis	104.9199	11.61753
Boesemania_microlepis	104.9199	11.61753
Boesemania_microlepis	105.3356	10.5036
Boesemania_microlepis	103.8265	13.26296
Boesemania_microlepis	106.6597	10.0188
Boesemania_microlepis	100.5402	13.64308
Boesemania_microlepis	104.6706	12.25489
Boesemania_microlepis	104.9204	11.61767
Boesemania_microlepis	104.9204	11.61767
Boesemania_microlepis	105.7956	10.03278
Boesemania_microlepis	105.0611	11.01381
Boesemania_microlepis	105.9714	9.862778
Boesemania_microlepis	105.2794	11.30328
Boesemania_microlepis	104.8492	11.67558
Boesemania_microlepis	105.0091	11.02983
Boesemania_microlepis	105.0655	11.0365
Boesemania_microlepis	105.8323	10.0803
Boesemania_microlepis	105.9772	9.913733
Boesemania_microlepis	106.257	10.06205
Boesemania_microlepis	106.1233	9.7627
Boesemania_microlepis	105.9568	10.7573
Boleophthalmus_boddarti	100.5956	13.6
Boleophthalmus_boddarti	100.654	13.53122
Boleophthalmus_boddarti	100.7314	13.50589
Boleophthalmus_boddarti	106.5343	9.745555
Boleophthalmus_boddarti	106.2263	9.522615
Boleophthalmus_boddarti	106.6642	10.05239
Boleophthalmus_boddarti	106.5106	9.605833
Boleophthalmus_boddarti	106.4317	9.554857
Boleophthalmus_boddarti	106.2254	9.52495
Boleophthalmus_boddarti	106.0111	9.3775
Boleophthalmus_boddarti	100.2695	13.50686
Boleophthalmus_boddarti	105.1566	9.097117
Boleophthalmus_boddarti	104.8537	9.339863
Boleophthalmus_boddarti	106.1233	9.7627
Boraras_micros	102.7881	18.14492
Boraras_micros	102.8202	18.14089
Boraras_micros	103.0587	18.17619
Boraras_micros	103.0611	18.18061
Boraras_micros	104.857	16.62858
Boraras_micros	103.8728	13.41136
Boraras_micros	103.8805	13.40811
Boraras_urophthalmoides	105.5367	10.55083
Boraras_urophthalmoides	106.1372	9.617789
Boraras_urophthalmoides	103.9187	12.53883
Boraras_urophthalmoides	100.1558	13.60717
Boraras_urophthalmoides	106.0003	9.453889
Boraras_urophthalmoides	105.6597	9.530556
Boraras_urophthalmoides	105.0601	9.143183
Boraras_urophthalmoides	104.9588	9.229933
Boraras_urophthalmoides	103.8496	13.44587
Brachirus_elongatus	106.3544	10.34778
Brachirus_elongatus	105.3356	10.5036
Brachirus_elongatus	106.1994	9.494728
Brachirus_elongatus	106.1992	9.502587
Brachirus_elongatus	106.7645	10.14931
Brachirus_elongatus	105.7956	10.03278
Brachirus_elongatus	106.257	10.06205
Brachirus_elongatus	106.1233	9.7627
Brachirus_harmandi	102.8081	18.13056
Brachirus_harmandi	105.4909	10.68645
Brachirus_harmandi	105.463	15.35111
Brachirus_harmandi	105.463	15.35111
Brachirus_harmandi	104.7432	12.11472
Brachirus_harmandi	102.7914	18.13664
Brachirus_harmandi	102.8144	18.13519
Brachirus_harmandi	102.8159	18.13503
Brachirus_harmandi	102.8215	18.14314
Brachirus_harmandi	103.073	18.17692
Brachirus_harmandi	103.0522	18.16672
Brachirus_harmandi	106.0253	12.59386
Brachirus_harmandi	100.5358	14.11919
Brachirus_harmandi	104.759	16.92844
Brachirus_harmandi	106.9807	13.66463
Brachirus_harmandi	106.9807	13.66463
Brachirus_harmandi	104.6706	12.25489
Brachirus_harmandi	100.4226	14.85083
Brachirus_harmandi	104.9127	12.96684
Brachirus_harmandi	106.2731	16.67314
Brachirus_harmandi	105.3697	16.147
Brachirus_harmandi	105.4024	16.10719
Brachirus_harmandi	105.4273	15.99225
Brachirus_harmandi	105.4316	16.00347
Brachirus_harmandi	105.0063	12.78281
Brachirus_harmandi	105.0229	12.49156
Brachirus_harmandi	102.2423	20.06472
Brachirus_harmandi	102.2426	20.05894
Brachirus_harmandi	100.0026	13.99603
Brachirus_harmandi	105.062	10.98278
Brachirus_harmandi	104.7278	15.18047
Brachirus_harmandi	105.4898	15.30792
Brachirus_harmandi	105.5622	15.31875
Brachirus_harmandi	104.8492	11.67558
Brachirus_harmandi	104.8492	11.67558
Brachirus_harmandi	104.8492	11.67558
Brachirus_harmandi	105.2859	16.72789
Brachirus_harmandi	106.2744	16.67342
Brachirus_harmandi	105.5182	15.31923
Brachirus_harmandi	105.7956	10.03278
Brachirus_harmandi	103.6068	18.42022
Brachirus_harmandi	103.6364	18.44678
Brachirus_harmandi	103.4118	13.58594
Brachirus_harmandi	102.1866	19.78375
Brachirus_harmandi	105.4853	15.29965
Brachirus_harmandi	105.4898	15.30792
Brachirus_harmandi	105.062	10.98278
Brachirus_harmandi	102.2898	20.1075
Brachirus_harmandi	105.4743	15.30147
Brachirus_harmandi	105.2794	11.30328
Brachirus_harmandi	105.8367	15.07308
Brachirus_harmandi	106.0134	13.54475
Brachirus_harmandi	105.0604	11.11239
Brachirus_harmandi	105.0091	11.02983
Brachirus_harmandi	105.0604	11.11239
Brachirus_harmandi	105.0655	11.0365
Brachirus_harmandi	105.076	10.962
Brachirus_harmandi	104.7163	15.18622
Brachirus_harmandi	102.6782	20.70383
Brachirus_harmandi	102.6517	20.60861
Brachirus_harmandi	102.5268	20.45131
Brachirus_harmandi	102.5478	20.12547
Brachirus_harmandi	102.5491	20.12425
Brachirus_harmandi	105.4913	15.31781
Brachirus_harmandi	106.1689	13.56472
Brachirus_siamensis	106.3528	10.34583
Brachirus_siamensis	106.3544	10.34778
Brachirus_siamensis	100.5679	14.30456
Brachirus_siamensis	105.4909	10.68645
Brachirus_siamensis	105.4265	10.81586
Brachirus_siamensis	105.5367	10.55083
Brachirus_siamensis	105.4411	10.39683
Brachirus_siamensis	103.8265	13.26296
Brachirus_siamensis	100.0144	14.98392
Brachirus_siamensis	104.6786	12.26964
Brachirus_siamensis	105.7076	9.988017
Brachirus_siamensis	105.2734	11.21797
Brachirus_siamensis	104.9199	11.61753
Brachirus_siamensis	104.9204	11.61767
Brachirus_siamensis	105.258	11.18211
Brachirus_siamensis	104.8492	11.67558
Brachirus_siamensis	104.8492	11.67558
Brachirus_siamensis	104.8492	11.67558
Brachirus_siamensis	105.7956	10.03278
Brachirus_siamensis	103.7639	13.21581
Brachirus_siamensis	105.2727	11.21275
Brachirus_siamensis	105.2794	11.30328
Brachirus_siamensis	105.2902	11.32869
Brachirus_siamensis	105.2865	11.32383
Brachirus_siamensis	104.8492	11.67558
Brachirus_siamensis	105.0091	11.02983
Brachirus_siamensis	105.0655	11.0365
Brachirus_siamensis	105.8323	10.0803
Brachirus_siamensis	105.9586	9.932017
Brachirus_siamensis	105.9772	9.913733
Brachirus_siamensis	106.1233	9.7627
Brachirus_siamensis	105.9568	10.7573
Brachydanio_albolineata	106.2511	13.41444
Brachydanio_albolineata	105.2032	15.77392
Brachydanio_albolineata	104.1076	13.56817
Brachydanio_albolineata	103.4231	13.55366
Brachydanio_albolineata	104.0288	13.67619
[truncated: 15,048 more rows]
